# Supplementary material for: Hypoxia tolerance and responses to hypoxic stress during heart and skeletal muscle inflammation in Atlantic salmon (Salmo salar)
Source: PLoS One. 2017 Jul 11;12(7):e0181109. doi: 10.1371/journal.pone.0181109 (PMC5507449; doi:10.1371/journal.pone.0181109)
Supplement: S1 File — (XLSX) [file pone.0181109.s012.xlsx]

## Sheet: Dataset
Treatment - group	WPI	Group	Fish ID	Organ	PRV ct-value	ATP concentration (nmol/ul)	Hb	Weight	Length	K-factor	O2 % at ILOS	PIT scanning at ILOS3	Tot HSMB score	Histo - E	Histo - C	Histo - S
Sampling for disease dev.	0	Day 0	01C1	NA				81.3	19.5	1.09644
Sampling for disease dev.	0	Day 0	01C1	He	37
Sampling for disease dev.	0	Day 0	01C1	F									0	0	0	0
Sampling for disease dev.	0	Day 0	01C1	Bl	37		12.012
Sampling for disease dev.	0	Day 0	01C2	NA				82.5	19	1.2028
Sampling for disease dev.	0	Day 0	01C2	He	37
Sampling for disease dev.	0	Day 0	01C2	F									0	0	0	0
Sampling for disease dev.	0	Day 0	01C2	Bl	37	0.739593	13.9029
Sampling for disease dev.	0	Day 0	01C3	NA				74.4	18.5	1.17505
Sampling for disease dev.	0	Day 0	01C3	He	37
Sampling for disease dev.	0	Day 0	01C3	F									0	0	0	0
Sampling for disease dev.	0	Day 0	01C3	Bl	37	0.912877	11.8769
Sampling for disease dev.	0	Day 0	01C4	NA				75.5	18.5	1.19243
Sampling for disease dev.	0	Day 0	01C4	He	37
Sampling for disease dev.	0	Day 0	01C4	F									0	0	0	0
Sampling for disease dev.	0	Day 0	01C4	Bl	37	1.25229	12.1921
Sampling for disease dev.	0	Day 0	01C5	NA				70.4	17.5	1.31359
Sampling for disease dev.	0	Day 0	01C5	He	37
Sampling for disease dev.	0	Day 0	01C5	F									0.045	0.18	0	0
Sampling for disease dev.	0	Day 0	01C5	Bl	37	1.41985	12.5072
Sampling for disease dev.	0	Day 0	01C6	NA				70.1	17	1.42683
Sampling for disease dev.	0	Day 0	01C6	He	37
Sampling for disease dev.	0	Day 0	01C6	F									0	0	0	0
Sampling for disease dev.	0	Day 0	01C6	Bl	37	1.09063	12.9574
Sampling for disease dev.	0	Day 0	02C1	NA				96.9	20	1.21125
Sampling for disease dev.	0	Day 0	02C1	He	37
Sampling for disease dev.	0	Day 0	02C1	F									0.025	0.1	0	0
Sampling for disease dev.	0	Day 0	02C1	Bl	37	1.70442	13.1375
Sampling for disease dev.	0	Day 0	02C2	NA				73.9	18.5	1.16716
Sampling for disease dev.	0	Day 0	02C2	He	37
Sampling for disease dev.	0	Day 0	02C2	F									0	0	0	0
Sampling for disease dev.	0	Day 0	02C2	Bl	37		12.5973
Sampling for disease dev.	0	Day 0	02C3	NA				85.4	18.5	1.34878
Sampling for disease dev.	0	Day 0	02C3	He	37
Sampling for disease dev.	0	Day 0	02C3	F									0
Sampling for disease dev.	0	Day 0	02C3	Bl	37		12.3721
Sampling for disease dev.	0	Day 0	02C4	NA				76.5	18	1.31173
Sampling for disease dev.	0	Day 0	02C4	He	37
Sampling for disease dev.	0	Day 0	02C4	F									0
Sampling for disease dev.	0	Day 0	02C4	Bl	37		10.9315
Sampling for disease dev.	0	Day 0	02C5	NA				63.2	16.5	1.40691
Sampling for disease dev.	0	Day 0	02C5	He	37
Sampling for disease dev.	0	Day 0	02C5	F									0
Sampling for disease dev.	0	Day 0	02C5	Bl	37		11.2016
Sampling for disease dev.	0	Day 0	02C6	NA				70.4	17.5	1.31359
Sampling for disease dev.	0	Day 0	02C6	He	37
Sampling for disease dev.	0	Day 0	02C6	F									0
Sampling for disease dev.	0	Day 0	02C6	Bl	37		14.3981
Sampling for disease dev.	3	PRV	31C1	NA
Sampling for disease dev.	3	PRV	31C1	He	37
Sampling for disease dev.	3	PRV	31C1	F
Sampling for disease dev.	3	PRV	31C1	Bl	37		15.7487
Sampling for disease dev.	3	PRV	31C2	NA				85.8	19	1.25091
Sampling for disease dev.	3	PRV	31C2	He	37
Sampling for disease dev.	3	PRV	31C2	F
Sampling for disease dev.	3	PRV	31C2	Bl	37		13.1825
Sampling for disease dev.	3	PRV	31C3	NA				82.6	20	1.0325
Sampling for disease dev.	3	PRV	31C3	He	37
Sampling for disease dev.	3	PRV	31C3	F
Sampling for disease dev.	3	PRV	31C3	Bl	37		8.18517
Sampling for disease dev.	3	PRV	31C4	NA				118.3	21.5	1.19034
Sampling for disease dev.	3	PRV	31C4	He	37
Sampling for disease dev.	3	PRV	31C4	F
Sampling for disease dev.	3	PRV	31C4	Bl	37		13.0024
Sampling for disease dev.	3	PRV	31C5	NA				77.9	20	0.97375
Sampling for disease dev.	3	PRV	31C5	He	37
Sampling for disease dev.	3	PRV	31C5	F
Sampling for disease dev.	3	PRV	31C5	Bl	37		15.9739
Sampling for disease dev.	3	PRV	31C6	NA				112.8	20.5	1.30933
Sampling for disease dev.	3	PRV	31C6	He	37
Sampling for disease dev.	3	PRV	31C6	F
Sampling for disease dev.	3	PRV	31C6	Bl	37		11.6968
Sampling for disease dev.	3	PRV	32C1	NA				145.1	23	1.19257
Sampling for disease dev.	3	PRV	32C1	He	37
Sampling for disease dev.	3	PRV	32C1	F
Sampling for disease dev.	3	PRV	32C1	Bl	37		11.6518
Sampling for disease dev.	3	PRV	32C2	NA				118.5	21	1.27956
Sampling for disease dev.	3	PRV	32C2	He	30.3
Sampling for disease dev.	3	PRV	32C2	F
Sampling for disease dev.	3	PRV	32C2	Bl	30.1		13.1825
Sampling for disease dev.	3	PRV	32C3	NA				102.6	19.5	1.38371
Sampling for disease dev.	3	PRV	32C3	He	35.3
Sampling for disease dev.	3	PRV	32C3	F
Sampling for disease dev.	3	PRV	32C3	Bl	37		10.6163
Sampling for disease dev.	3	PRV	32C4	NA				118.3	22.1	1.09599
Sampling for disease dev.	3	PRV	32C4	He	36.3
Sampling for disease dev.	3	PRV	32C4	F
Sampling for disease dev.	3	PRV	32C4	Bl	36.9		11.967
Sampling for disease dev.	3	PRV	32C5	NA				91.6	20.6	1.04784
Sampling for disease dev.	3	PRV	32C5	He	37
Sampling for disease dev.	3	PRV	32C5	F
Sampling for disease dev.	3	PRV	32C5	Bl	37		12.2371
Sampling for disease dev.	3	PRV	32C6	NA				105.1	21.8	1.01446
Sampling for disease dev.	3	PRV	32C6	He	37
Sampling for disease dev.	3	PRV	32C6	F
Sampling for disease dev.	3	PRV	32C6	Bl	37		11.1116
Sampling for disease dev.	4	PRV	41C1	NA				94.1	21	1.01609
Sampling for disease dev.	4	PRV	41C1	He	37
Sampling for disease dev.	4	PRV	41C1	F									0		0	0
Sampling for disease dev.	4	PRV	41C1	Bl	32.3		14.6232
Sampling for disease dev.	4	PRV	41C2	NA				80	19	1.16635
Sampling for disease dev.	4	PRV	41C2	He	30.8
Sampling for disease dev.	4	PRV	41C2	F									0	0	0	0
Sampling for disease dev.	4	PRV	41C2	Bl	25.5		13.6778
Sampling for disease dev.	4	PRV	41C3	NA				78.8	19.5	1.06273
Sampling for disease dev.	4	PRV	41C3	He	37
Sampling for disease dev.	4	PRV	41C3	F									0	0	0	0
Sampling for disease dev.	4	PRV	41C3	Bl	29.5		11.6518
Sampling for disease dev.	4	PRV	41C4	NA				107.7	21.5	1.08368
Sampling for disease dev.	4	PRV	41C4	He	37
Sampling for disease dev.	4	PRV	41C4	F									0	0	0	0
Sampling for disease dev.	4	PRV	41C4	Bl	37	0.595741	11.8769
Sampling for disease dev.	4	PRV	41C5	NA				99.3	21	1.07224
Sampling for disease dev.	4	PRV	41C5	He	31.7
Sampling for disease dev.	4	PRV	41C5	F									0	0	0	0
Sampling for disease dev.	4	PRV	41C5	Bl	29.2		13.2276
Sampling for disease dev.	4	PRV	41C6	NA				98.3	21	1.06144
Sampling for disease dev.	4	PRV	41C6	He	28.6
Sampling for disease dev.	4	PRV	41C6	F									0		0	0
Sampling for disease dev.	4	PRV	41C6	Bl	25.7		13.1375
Sampling for disease dev.	4	PRV	41C7	NA				107.1	21.5	1.07764
Sampling for disease dev.	4	PRV	41C7	He	33.7
Sampling for disease dev.	4	PRV	41C7	F									0	0	0	0
Sampling for disease dev.	4	PRV	41C7	Bl	31.3		11.8319
Sampling for disease dev.	4	PRV	41C8	NA				145	22	1.36176
Sampling for disease dev.	4	PRV	41C8	He	37
Sampling for disease dev.	4	PRV	41C8	F									0		0	0
Sampling for disease dev.	4	PRV	41C8	Bl	34.9	0.73852	13.3626
Sampling for disease dev.	4	PRV	41C9	NA				100.6	21	1.08628
Sampling for disease dev.	4	PRV	41C9	He	31
Sampling for disease dev.	4	PRV	41C9	F									0	0	0	0
Sampling for disease dev.	4	PRV	41C9	Bl	26.9		8.63539
Sampling for disease dev.	4	PRV	41C10	NA				119.4	22	1.12134
Sampling for disease dev.	4	PRV	41C10	He	25.1
Sampling for disease dev.	4	PRV	41C10	F									0	0	0	0
Sampling for disease dev.	4	PRV	41C10	Bl	20.2	0.985966	11.8319
HCT	4	PRV	41C35	NA				70.3	19.5	0.948094	21.4	13:46:46
HCT	4	PRV	41C35	He
HCT	4	PRV	41C35	F									0
HCT	4	PRV	41C35	Bl	33.7
HCT	4	PRV	41C36	NA				108.6	21.5	1.09273	20.9	13:47:18
HCT	4	PRV	41C36	He
HCT	4	PRV	41C36	F									0
HCT	4	PRV	41C36	Bl	28.1
HCT	4	PRV	41C37	NA				100	21.5	1.0062	21	13:47:35
HCT	4	PRV	41C37	He
HCT	4	PRV	41C37	F									0
HCT	4	PRV	41C37	Bl	24.5
HCT	4	PRV	41C37	NA				127.8	23	1.05038	20.5	13:47:46
HCT	4	PRV	41C37	He
HCT	4	PRV	41C37	F									0
HCT	4	PRV	41C37	Bl	27.8
HCT	4	PRV	41C39	NA				96.2	21.5	0.967965	20.2	13:47:54
HCT	4	PRV	41C39	He
HCT	4	PRV	41C39	F									0
HCT	4	PRV	41C39	Bl	28.2
HCT	4	PRV	41C40	NA				82.8	19.5	1.11667	20.2	13:48:02
HCT	4	PRV	41C40	He
HCT	4	PRV	41C40	F									0
HCT	4	PRV	41C40	Bl	21.3
HCT	4	PRV	41C41	NA				52	20	0.65	20.1	13:48:15
HCT	4	PRV	41C41	He
HCT	4	PRV	41C41	F									0
HCT	4	PRV	41C41	Bl	37
HCT	4	PRV	41C42	NA				97.3	21	1.05064	19.9	13:48:22
HCT	4	PRV	41C42	He
HCT	4	PRV	41C42	F									0
HCT	4	PRV	41C42	Bl	33.8
HCT	4	PRV	41C43	NA							18,9	13:48:31
HCT	4	PRV	41C43	He
HCT	4	PRV	41C43	F									0
HCT	4	PRV	41C43	Bl	30.9
HCT	4	PRV	41C44	NA				76.2	20	0.9525	18.7	13:48:37
HCT	4	PRV	41C44	He
HCT	4	PRV	41C44	F									0
HCT	4	PRV	41C44	Bl	27.7
Sampling for disease dev.	4	PRV	42C1	NA				101.5	21.4	1.03568
Sampling for disease dev.	4	PRV	42C1	He	37
Sampling for disease dev.	4	PRV	42C1	F									0		0	0
Sampling for disease dev.	4	PRV	42C1	Bl	37	0.847213	12.8674
Sampling for disease dev.	4	PRV	42C2	NA				114.9	21.5	1.15612
Sampling for disease dev.	4	PRV	42C2	He	37
Sampling for disease dev.	4	PRV	42C2	F									0	0	0	0
Sampling for disease dev.	4	PRV	42C2	Bl	37		15.2085
Sampling for disease dev.	4	PRV	42C3	NA				87.1	20.5	1.01101
Sampling for disease dev.	4	PRV	42C3	He	37
Sampling for disease dev.	4	PRV	42C3	F									0	0	0	0
Sampling for disease dev.	4	PRV	42C3	Bl	37		12.9574
Sampling for disease dev.	4	PRV	42C4	NA				67.5	17.5	1.25948
Sampling for disease dev.	4	PRV	42C4	He	29.9
Sampling for disease dev.	4	PRV	42C4	F									0		0	0
Sampling for disease dev.	4	PRV	42C4	Bl	29.9		13.3176
Sampling for disease dev.	4	PRV	42C5	NA				62.8	19.5	0.846946
Sampling for disease dev.	4	PRV	42C5	He	37
Sampling for disease dev.	4	PRV	42C5	F									0.0325	0.13	0	0
Sampling for disease dev.	4	PRV	42C5	Bl	37		12.7323
Sampling for disease dev.	4	PRV	42C6	NA				87.1	20.5	1.01101
Sampling for disease dev.	4	PRV	42C6	He	37
Sampling for disease dev.	4	PRV	42C6	F									0	0	0	0
Sampling for disease dev.	4	PRV	42C6	Bl	37	0.746303	11.5167
Sampling for disease dev.	4	PRV	42C7	NA				120.5	21.5	1.21247
Sampling for disease dev.	4	PRV	42C7	He	37
Sampling for disease dev.	4	PRV	42C7	F									0	0	0	0
Sampling for disease dev.	4	PRV	42C7	Bl	37		13.1825
Sampling for disease dev.	4	PRV	42C8	NA				85	20	1.0625
Sampling for disease dev.	4	PRV	42C8	He	37
Sampling for disease dev.	4	PRV	42C8	F									0.0475	0.19	0	0
Sampling for disease dev.	4	PRV	42C8	Bl	34.6	0.985161	12.1921
Sampling for disease dev.	4	PRV	42C9	NA				85.5	20.5	0.992441
Sampling for disease dev.	4	PRV	42C9	He	37
Sampling for disease dev.	4	PRV	42C9	F									0	0	0	0
Sampling for disease dev.	4	PRV	42C9	Bl	37		11.0665
Sampling for disease dev.	4	PRV	42C10	NA				100.7	21	1.08736
Sampling for disease dev.	4	PRV	42C10	He	29.1
Sampling for disease dev.	4	PRV	42C10	F									0	0	0	0
Sampling for disease dev.	4	PRV	42C10	Bl	25.4	0.917261	13.7678
HCT	4	PRV	42C21	NA				116	22.5	1.01838	21.3	13:51:10
HCT	4	PRV	42C21	He
HCT	4	PRV	42C21	F									0
HCT	4	PRV	42C21	Bl	37
HCT	4	PRV	42C22	NA				95	20.5	1.10271	20.9	13:51:17
HCT	4	PRV	42C22	He
HCT	4	PRV	42C22	F									0
HCT	4	PRV	42C22	Bl	29
HCT	4	PRV	42C23	NA				104.4	22	0.980466	21	13:51:24
HCT	4	PRV	42C23	He
HCT	4	PRV	42C23	F									0
HCT	4	PRV	42C23	Bl	23
HCT	4	PRV	42C24	NA				94	21	1.01501	20.2	13:51:30
HCT	4	PRV	42C24	He
HCT	4	PRV	42C24	F									0
HCT	4	PRV	42C24	Bl	37
HCT	4	PRV	42C25	NA				107.7	21	1.16294	20.1	13:51:37
HCT	4	PRV	42C25	He
HCT	4	PRV	42C25	F									0
HCT	4	PRV	42C25	Bl	26.7
HCT	4	PRV	42C26	NA				108	21.5	1.0867	19.9	13:51:43
HCT	4	PRV	42C26	He
HCT	4	PRV	42C26	F									0
HCT	4	PRV	42C26	Bl	29
HCT	4	PRV	42C27	NA				96	21.5	0.965953	19.9	13:52:05
HCT	4	PRV	42C27	He
HCT	4	PRV	42C27	F									0
HCT	4	PRV	42C27	Bl	37
HCT	4	PRV	42C28	NA				87.4	20.5	1.01449	19,2	13:52:11
HCT	4	PRV	42C28	He
HCT	4	PRV	42C28	F									0
HCT	4	PRV	42C28	Bl	37
HCT	4	PRV	42C29	NA				98.4	21.5	0.990102	18.7	13:52:18
HCT	4	PRV	42C29	He
HCT	4	PRV	42C29	F									0
HCT	4	PRV	42C29	Bl	37
HCT	4	PRV	42C30	NA				94.6	20	1.1825	18	13:52:23
HCT	4	PRV	42C30	He
HCT	4	PRV	42C30	F									0
HCT	4	PRV	42C30	Bl	34.3
Sampling for disease dev.	4	Ctrl	43C1	NA				88.6	19.5	1.1949
Sampling for disease dev.	4	Ctrl	43C1	He	37
Sampling for disease dev.	4	Ctrl	43C1	F									0	0	0	0
Sampling for disease dev.	4	Ctrl	43C1	Bl	37	0.584469	14.263
Sampling for disease dev.	4	Ctrl	43C2	NA				103.2	21	1.11435
Sampling for disease dev.	4	Ctrl	43C2	He	37
Sampling for disease dev.	4	Ctrl	43C2	F									0	0	0	0
Sampling for disease dev.	4	Ctrl	43C2	Bl	37	0.841399	14.4881
Sampling for disease dev.	4	Ctrl	43C3	NA				100.2	20.5	1.16307
Sampling for disease dev.	4	Ctrl	43C3	He	37
Sampling for disease dev.	4	Ctrl	43C3	F									0	0	0	0
Sampling for disease dev.	4	Ctrl	43C3	Bl	37	0.933542	14.5782
Sampling for disease dev.	4	Ctrl	43C4	NA				89.7	19.5	1.20973
Sampling for disease dev.	4	Ctrl	43C4	He	37
Sampling for disease dev.	4	Ctrl	43C4	F									0	0	0	0
Sampling for disease dev.	4	Ctrl	43C4	Bl	37	0.76169	13.9029
Sampling for disease dev.	4	Ctrl	43C5	NA				81.6	19	1.18968
Sampling for disease dev.	4	Ctrl	43C5	He	37
Sampling for disease dev.	4	Ctrl	43C5	F									0.025	0.1	0	0
Sampling for disease dev.	4	Ctrl	43C5	Bl	37	1.2912	13.3626
Sampling for disease dev.	4	Ctrl	43C6	NA				169.3	25	1.08352
Sampling for disease dev.	4	Ctrl	43C6	He	37
Sampling for disease dev.	4	Ctrl	43C6	F									0	0	0	0
Sampling for disease dev.	4	Ctrl	43C6	Bl	37	0.984266	15.3886
Sampling for disease dev.	4	Ctrl	43C7	NA				89.8	19.5	1.21108
Sampling for disease dev.	4	Ctrl	43C7	He	37
Sampling for disease dev.	4	Ctrl	43C7	F									0	0	0	0
Sampling for disease dev.	4	Ctrl	43C7	Bl	37	0.914129	14.6232
Sampling for disease dev.	4	Ctrl	43C8	NA				119.2	21.5	1.19939
Sampling for disease dev.	4	Ctrl	43C8	He	37
Sampling for disease dev.	4	Ctrl	43C8	F									0.025	0.1	0	0
Sampling for disease dev.	4	Ctrl	43C8	Bl	37		15.1635
Sampling for disease dev.	4	Ctrl	43C9	NA				79.3	19	1.15615
Sampling for disease dev.	4	Ctrl	43C9	He	37
Sampling for disease dev.	4	Ctrl	43C9	F									0	0	0	0
Sampling for disease dev.	4	Ctrl	43C9	Bl	37		13.3626
Sampling for disease dev.	4	Ctrl	43C10	NA				106.9	22.5	0.938491
Sampling for disease dev.	4	Ctrl	43C10	He	37
Sampling for disease dev.	4	Ctrl	43C10	F									0.025	0	0	0.1
Sampling for disease dev.	4	Ctrl	43C10	Bl	37		12.5072
HCT	4	Ctrl	43C21	NA				84	20	1.05	23.3	10:43:20
HCT	4	Ctrl	43C21	He
HCT	4	Ctrl	43C21	F									0
HCT	4	Ctrl	43C21	Bl	37
HCT	4	Ctrl	43C22	NA				88.5	21.5	0.890488	20.9	13:49:45
HCT	4	Ctrl	43C22	He						0.890488
HCT	4	Ctrl	43C22	F									0
HCT	4	Ctrl	43C22	Bl
HCT	4	Ctrl	43C23	NA				106	21.5	1.06657	20.5	13:49:54
HCT	4	Ctrl	43C23	He
HCT	4	Ctrl	43C23	F									0
HCT	4	Ctrl	43C23	Bl
HCT	4	Ctrl	43C24	NA				80.7	19.5	1.08835	20.3	13:50:01
HCT	4	Ctrl	43C24	He
HCT	4	Ctrl	43C24	F									0
HCT	4	Ctrl	43C24	Bl	37
HCT	4	Ctrl	43C25	NA				94.6	20.5	1.09807	20.2	13:50:08
HCT	4	Ctrl	43C25	He
HCT	4	Ctrl	43C25	F									0
HCT	4	Ctrl	43C25	Bl	37
HCT	4	Ctrl	43C26	NA				85.4	19.5	1.15174	20.1	11:59:30
HCT	4	Ctrl	43C26	He
HCT	4	Ctrl	43C26	F									0
HCT	4	Ctrl	43C26	Bl	37
HCT	4	Ctrl	43C27	NA				83	20	1.0375	19.9	13:50:22
HCT	4	Ctrl	43C27	He
HCT	4	Ctrl	43C27	F									0
HCT	4	Ctrl	43C27	Bl	37
HCT	4	Ctrl	43C28	NA				84.7	20	1.05875	19,2	13:50:28
HCT	4	Ctrl	43C28	He
HCT	4	Ctrl	43C28	F									0
HCT	4	Ctrl	43C28	Bl	37
HCT	4	Ctrl	43C29	NA				67.2	18.5	1.06134	18.4	13:50:35
HCT	4	Ctrl	43C29	He
HCT	4	Ctrl	43C29	F									0
HCT	4	Ctrl	43C29	Bl	37
HCT	4	Ctrl	43C30	NA				76	19.5	1.02497	17,0	13:50:43
HCT	4	Ctrl	43C30	He
HCT	4	Ctrl	43C30	F									0
HCT	4	Ctrl	43C30	Bl	37
Sampling for disease dev.	7	PRV-H	71C1	NA				132.1	22.5	1.15973
Sampling for disease dev.	7	PRV-H	71C1	He	19.5
Sampling for disease dev.	7	PRV-H	71C1	F									0	0	0	0
Sampling for disease dev.	7	PRV-H	71C1	Bl	17.2		10.4813
Sampling for disease dev.	7	PRV-H	71C2	NA				142	23	1.16709
Sampling for disease dev.	7	PRV-H	71C2	He	17.8
Sampling for disease dev.	7	PRV-H	71C2	F									0.0375	0.15	0	0
Sampling for disease dev.	7	PRV-H	71C2	Bl	16.3		8.50032
Sampling for disease dev.	7	PRV-H	71C3	NA				97.6	20	1.22
Sampling for disease dev.	7	PRV-H	71C3	He	16.1
Sampling for disease dev.	7	PRV-H	71C3	F									0.745	1.69	0.67	0.62
Sampling for disease dev.	7	PRV-H	71C3	Bl	19.4		9.58083
Sampling for disease dev.	7	PRV-H	71C4	NA				116.7	21.5	1.17424
Sampling for disease dev.	7	PRV-H	71C4	He	17.2
Sampling for disease dev.	7	PRV-H	71C4	F									1.64	1.77	2.65	2.14
Sampling for disease dev.	7	PRV-H	71C4	Bl	20.5		9.04058
Sampling for disease dev.	7	PRV-H	71C5	NA				124.3	22.5	1.09125
Sampling for disease dev.	7	PRV-H	71C5	He	22.2
Sampling for disease dev.	7	PRV-H	71C5	F									0	0	0	0
Sampling for disease dev.	7	PRV-H	71C5	Bl	19.6		12.4622
Sampling for disease dev.	7	PRV-H	71C6	NA				132.8	22.5	1.16587
Sampling for disease dev.	7	PRV-H	71C6	He	23.8
Sampling for disease dev.	7	PRV-H	71C6	F									0.1025	0.41	0	0
Sampling for disease dev.	7	PRV-H	71C6	Bl	20.9		12.7323
Sampling for disease dev.	7	PRV-H	71C7	NA				135	22	1.26784
Sampling for disease dev.	7	PRV-H	71C7	He	20.1
Sampling for disease dev.	7	PRV-H	71C7	F									0	0	0	0
Sampling for disease dev.	7	PRV-H	71C7	Bl	18.8		9.80594
Sampling for disease dev.	7	PRV-H	71C8	NA				139.3	23	1.1449
Sampling for disease dev.	7	PRV-H	71C8	He	15.3
Sampling for disease dev.	7	PRV-H	71C8	F									1.2425	1.22	1.85	1.9
Sampling for disease dev.	7	PRV-H	71C8	Bl	20.2		9.22066
Sampling for disease dev.	7	PRV-H	71C9	NA				176.1	24	1.27387
Sampling for disease dev.	7	PRV-H	71C9	He	19.3
Sampling for disease dev.	7	PRV-H	71C9	F									0.025	0	0	0.1
Sampling for disease dev.	7	PRV-H	71C9	Bl	18.4		9.40075
Sampling for disease dev.	7	PRV-H	71C10	NA				126	21.5	1.26781
Sampling for disease dev.	7	PRV-H	71C10	He	16
Sampling for disease dev.	7	PRV-H	71C10	F									0.4275	0.55	0.71	0.45
Sampling for disease dev.	7	PRV-H	71C10	Bl	19.8		9.67087
HCT	7	PRV-H	71C34	He				104.5	21.5	1.05148	20.35	10:05:13
HCT	7	PRV-H	71C34	F									0.97	1.1	1.94	0.84
HCT	7	PRV-H	71C34	Bl	22.4
HCT	7	PRV-H	71C35	He				122.5	22.5	1.07545	20,09	10:09:42
HCT	7	PRV-H	71C35	F									1.425	2.16	2.1	1.44
HCT	7	PRV-H	71C35	Bl	22.7
HCT	7	PRV-H	71C36	He				94.8	20.5	1.10039	19,66	10:14:10
HCT	7	PRV-H	71C36	F									0.345	0.66	0.44	0.28
HCT	7	PRV-H	71C36	Bl	20.4
HCT	7	PRV-H	71C37	He				123.2	21.5	1.23964	19,14	10:19:35
HCT	7	PRV-H	71C37	F									0.78	1.26	1.06	0.8
HCT	7	PRV-H	71C37	Bl	21.4
HCT	7	PRV-H	71C38	He				107.1	21.5	1.07764	19,31	10:17:34
HCT	7	PRV-H	71C38	F									0.0475	0.19	0	0
HCT	7	PRV-H	71C38	Bl	19.3
HCT	7	PRV-H	71C39	He				56.3	18.5	0.889187	19,14	10:20:02
HCT	7	PRV-H	71C39	F									0	0	0	0
HCT	7	PRV-H	71C39	Bl	27.7
HCT	7	PRV-H	71C40	He				147.9	22.5	1.29844	19,74	10:25:18
HCT	7	PRV-H	71C40	F									0.805	1.73	0.79	0.7
HCT	7	PRV-H	71C40	Bl	21.7
HCT	7	PRV-H	71C41	He				132	23	1.0849	19,53	10:22:57
HCT	7	PRV-H	71C41	F									0.8	1.39	0.72	1.09
HCT	7	PRV-H	71C41	Bl	21.5
HCT	7	PRV-H	71C42	He				119.9	21.5	1.20643	19,7	10:23:56
HCT	7	PRV-H	71C42	F									1.355	1.68	2.21	1.53
HCT	7	PRV-H	71C42	Bl	23.9
HCT	7	PRV-H	71C43	He				98.5	21	1.0636	20,25	10:31:47
HCT	7	PRV-H	71C43	F									0.05	0.2	0	0
HCT	7	PRV-H	71C43	Bl	21.7
HCT	7	PRV-H	71C44	He				83	19	1.21009	20,25	10:31:21
HCT	7	PRV-H	71C44	F									0.105	0.21	0	0.21
HCT	7	PRV-H	71C44	Bl	19
HCT	7	PRV-H	71C45	He				141.8	22	1.33171	19,72	10:28:06
HCT	7	PRV-H	71C45	F									0.5525	0.36	0.87	0.98
HCT	7	PRV-H	71C45	Bl	19.6
HCT	7	PRV-H	71C46	He				111.9	21.5	1.12594	20,45	10:33:04
HCT	7	PRV-H	71C46	F									1.385	1.64	1.86	2.04
HCT	7	PRV-H	71C46	Bl	20.9
HCT	7	PRV-H	71C47	He				77.9	18.5	1.23033	21,07	10:37:23
HCT	7	PRV-H	71C47	F									0.7475	1.07	1.64	0.28
HCT	7	PRV-H	71C47	Bl	22.5
HCT	7	PRV-H	71C48	He				141.3	24.5	0.960824	20,07	11:19:28
HCT	7	PRV-H	71C48	F									0.1	0.26	0.14	0
HCT	7	PRV-H	71C48	Bl	20.5
HCT	7	PRV-H	71C49	He				118.4	21.5	1.19134	20,16	10:35:39
HCT	7	PRV-H	71C49	F									0.6775	0.8	0.77	1.14
HCT	7	PRV-H	71C49	Bl	21.2
HCT	7	PRV-H	71C50	He				137.6	23	1.13093	20,58	10:34:22
HCT	7	PRV-H	71C50	F									0.415	0.33	0.59	0.74
HCT	7	PRV-H	71C50	Bl	23.3
HCT	7	PRV-H	71C51	He				116.1	21.5	1.1682	21,34	10:44:43
HCT	7	PRV-H	71C51	F									0.0825	0	0	0.33
HCT	7	PRV-H	71C51	Bl	20.3
HCT	7	PRV-H	71C52	He				100.9	21.5	1.01526	21,23	10:41:19
HCT	7	PRV-H	71C52	F									0	0	0	0
HCT	7	PRV-H	71C52	Bl	23
HCT	7	PRV-H	71C53	He				137.9	22	1.29508	21,28	10:47:09
HCT	7	PRV-H	71C53	F									0.025	0.1	0	0
HCT	7	PRV-H	71C53	Bl	20.1
Sampling for disease dev.	7	PRV	72C1	NA				146.6	22.5	1.28702
Sampling for disease dev.	7	PRV	72C1	He	17.2
Sampling for disease dev.	7	PRV	72C1	F									0.8025	1.52	0.97	0.72
Sampling for disease dev.	7	PRV	72C1	Bl	20.7		8.4553
Sampling for disease dev.	7	PRV	72C2	NA				117.6	21	1.26984
Sampling for disease dev.	7	PRV	72C2	He	28.6
Sampling for disease dev.	7	PRV	72C2	F									0.02	0.08	0	0
Sampling for disease dev.	7	PRV	72C2	Bl	25.5		12.5973
Sampling for disease dev.	7	PRV	72C3	NA				112.6	21.5	1.13298
Sampling for disease dev.	7	PRV	72C3	He	17.5
Sampling for disease dev.	7	PRV	72C3	F									1.55	2.14	2.38	1.68
Sampling for disease dev.	7	PRV	72C3	Bl	22		9.62585
Sampling for disease dev.	7	PRV	72C4	NA				125.3	22.5	1.10003
Sampling for disease dev.	7	PRV	72C4	He	20.1
Sampling for disease dev.	7	PRV	72C4	F									0		0	0
Sampling for disease dev.	7	PRV	72C4	Bl	18.1		10.9765
Sampling for disease dev.	7	PRV	72C5	NA				111.3	21.5	1.1199
Sampling for disease dev.	7	PRV	72C5	He	18.7
Sampling for disease dev.	7	PRV	72C5	F									1.5925	1.86	2.54	1.97
Sampling for disease dev.	7	PRV	72C5	Bl	22.2		9.44577
Sampling for disease dev.	7	PRV	72C6	NA				143.3	23.5	1.10419
Sampling for disease dev.	7	PRV	72C6	He	21
Sampling for disease dev.	7	PRV	72C6	F									0	0	0	0
Sampling for disease dev.	7	PRV	72C6	Bl	20.3		12.2371
Sampling for disease dev.	7	PRV	72C7	NA				149.5	23	1.22873
Sampling for disease dev.	7	PRV	72C7	He	15
Sampling for disease dev.	7	PRV	72C7	F									0.2125	0.64	0.21	0
Sampling for disease dev.	7	PRV	72C7	Bl	19.4		8.86049
Sampling for disease dev.	7	PRV	72C8	NA				122.3	21.5	1.23058
Sampling for disease dev.	7	PRV	72C8	He	20.2
Sampling for disease dev.	7	PRV	72C8	F									0	0	0	0
Sampling for disease dev.	7	PRV	72C8	Bl	17.2		10.1661
Sampling for disease dev.	7	PRV	72C9	NA				145.1	23.5	1.11806
Sampling for disease dev.	7	PRV	72C9	He	15.9
Sampling for disease dev.	7	PRV	72C9	F									0.535	1.33	0.69	0.12
Sampling for disease dev.	7	PRV	72C9	Bl	19.3		8.90551
Sampling for disease dev.	7	PRV	72C10	NA				135.3	22.5	1.18782
Sampling for disease dev.	7	PRV	72C10	He	15.7
Sampling for disease dev.	7	PRV	72C10	F									1.71	2.76	2.26	1.82
Sampling for disease dev.	7	PRV	72C10	Bl	21.6		10.3012
HCT	7	PRV	72C19	He				134.6	22.5	1.18167	20,14	10:09:11
HCT	7	PRV	72C19	F									0.605	1.17	0.81	0.44
HCT	7	PRV	72C19	Bl	19.5
HCT	7	PRV	72C20	He				108.4	21	1.1705	19,81	10:11:39
HCT	7	PRV	72C20	F									0.6625	1.46	0.93	0.26
HCT	7	PRV	72C20	Bl	20.1
HCT	7	PRV	72C21	He				104	21.5	1.04645	19,88	10:14:54
HCT	7	PRV	72C21	F									0.9125	1.35	1.18	1.12
HCT	7	PRV	72C21	Bl	23.6
HCT	7	PRV	72C22	He				139.1	23.5	1.07182	19,14	10:19:18
HCT	7	PRV	72C22	F									0.43	0.6	0.52	0.6
HCT	7	PRV	72C22	Bl	20.7
HCT	7	PRV	72C23	He				118.2	22	1.11007	19,7	10:23:36
HCT	7	PRV	72C23	F									0.15	0.19	0	0.41
HCT	7	PRV	72C23	Bl	20.4
HCT	7	PRV	72C24	He				126.1	22.5	1.10705	19,72	10:25:39
HCT	7	PRV	72C24	F									0.655	1.36	0.6	0.66
HCT	7	PRV	72C24	Bl	21.1
HCT	7	PRV	72C25	He				133.2	23	1.09476	19,28	10:20:26
HCT	7	PRV	72C25	F									0	0	0	0
HCT	7	PRV	72C25	Bl	21.4
HCT	7	PRV	72C26	He				44.3	15.5	1.18962	19,69	10:15:59
HCT	7	PRV	72C26	F									0.075	0.19	0	0.11
HCT	7	PRV	72C26	Bl	30.6
HCT	7	PRV	72C27	He				130.4	21.5	1.31209	19,72	10:28:42
HCT	7	PRV	72C27	F									0.5825	1.39	0.8	0.14
HCT	7	PRV	72C27	Bl	23.4
HCT	7	PRV	72C28	He				155.5	24	1.12486	19,72	10:29:06
HCT	7	PRV	72C28	F									0.94	1.75	1.11	0.9
HCT	7	PRV	72C28	Bl	21.8
HCT	7	PRV	72C29	He				117.9	20.5	1.36852	21,25	10:36:54
HCT	7	PRV	72C29	F									1.8475	2.61	2.5	2.28
HCT	7	PRV	72C29	Bl	21.7
HCT	7	PRV	72C30	He				118.4	21.5	1.19134	20,01	10:56:03
HCT	7	PRV	72C30	F									0.115	0.2	0	0.26
HCT	7	PRV	72C30	Bl	23.9
HCT	7	PRV	72C31	He				132.4	21.5	1.33221	21,07	10:37:08
HCT	7	PRV	72C31	F									0	0	0	0
HCT	7	PRV	72C31	Bl	23.9
HCT	7	PRV	72C32	He				135.3	22	1.27066	21,26	10:41:57
HCT	7	PRV	72C32	F									1.52	1.91	2.23	1.94
HCT	7	PRV	72C32	Bl	21.9
HCT	7	PRV	72C33	He				147.1	22.5	1.29141	21,45	10:37:54
HCT	7	PRV	72C33	F									2.1025	2.85	2.82	2.74
HCT	7	PRV	72C33	Bl	23
HCT	7	PRV	72C34	He				80.7	17.5	1.50577	21,45	10:39:11
HCT	7	PRV	72C34	F									0	0	0	0
HCT	7	PRV	72C34	Bl	22.9
HCT	7	PRV	72C35	He				109.5	21	1.18238	21,23	10:40:27
HCT	7	PRV	72C35	F									0.03	0	0	0.12
HCT	7	PRV	72C35	Bl	21.4
HCT	7	PRV	72C36	He				115.4	21	1.24609	21,34	10:40:43
HCT	7	PRV	72C36	F									0.05	0.11	0	0.09
HCT	7	PRV	72C36	Bl	22.2
HCT	7	PRV	72C37	He				102.3	20.5	1.18745	21,34	10:43:43
HCT	7	PRV	72C37	F									0.035	0.14	0	0
HCT	7	PRV	72C37	Bl	20.3
HCT	7	PRV	72C38	He				153.6	23.5	1.18355	21,34	10:47:42
HCT	7	PRV	72C38	F									0	0	0	0
HCT	7	PRV	72C38	Bl	24.7
Sampling for disease dev.	7	Ctrl	73C1	NA				122.9	22.5	1.07896
Sampling for disease dev.	7	Ctrl	73C1	He	37
Sampling for disease dev.	7	Ctrl	73C1	F									0	0	0	0
Sampling for disease dev.	7	Ctrl	73C1	Bl	37		11.2466
Sampling for disease dev.	7	Ctrl	73C2	NA				120.7	21.5	1.21448
Sampling for disease dev.	7	Ctrl	73C2	He	37
Sampling for disease dev.	7	Ctrl	73C2	F									0	0	0	0
Sampling for disease dev.	7	Ctrl	73C2	Bl	37		13.1375
Sampling for disease dev.	7	Ctrl	73C3	NA				121.3	22.5	1.06491
Sampling for disease dev.	7	Ctrl	73C3	He	37
Sampling for disease dev.	7	Ctrl	73C3	F									0	0	0	0
Sampling for disease dev.	7	Ctrl	73C3	Bl	37		11.9219
Sampling for disease dev.	7	Ctrl	73C4	NA				113.9	20.5	1.32209
Sampling for disease dev.	7	Ctrl	73C4	He	37
Sampling for disease dev.	7	Ctrl	73C4	F									0	0	0	0
Sampling for disease dev.	7	Ctrl	73C4	Bl	37		12.102
Sampling for disease dev.	7	Ctrl	73C5	NA				169.2	24.5	1.15054
Sampling for disease dev.	7	Ctrl	73C5	He	37
Sampling for disease dev.	7	Ctrl	73C5	F									0.0175	0.07	0	0
Sampling for disease dev.	7	Ctrl	73C5	Bl	37		13.4977
Sampling for disease dev.	7	Ctrl	73C6	NA				123.1	22	1.15609
Sampling for disease dev.	7	Ctrl	73C6	He	37
Sampling for disease dev.	7	Ctrl	73C6	F									0	0	0	0
Sampling for disease dev.	7	Ctrl	73C6	Bl	37		10.7964
Sampling for disease dev.	7	Ctrl	73C7	NA				123.4	21.5	1.24165
Sampling for disease dev.	7	Ctrl	73C7	He	37
Sampling for disease dev.	7	Ctrl	73C7	F									0		0	0
Sampling for disease dev.	7	Ctrl	73C7	Bl	37		13.5427
Sampling for disease dev.	7	Ctrl	73C8	NA				112	21.5	1.12694
Sampling for disease dev.	7	Ctrl	73C8	He	37
Sampling for disease dev.	7	Ctrl	73C8	F									0.19	0.6	0.16	0
Sampling for disease dev.	7	Ctrl	73C8	Bl	37		13.5427
Sampling for disease dev.	7	Ctrl	73C9	NA				182.3	24.5	1.23962
Sampling for disease dev.	7	Ctrl	73C9	He	37
Sampling for disease dev.	7	Ctrl	73C9	F									0.0325	0.13	0	0
Sampling for disease dev.	7	Ctrl	73C9	Bl	37		12.6873
Sampling for disease dev.	7	Ctrl	73C10	NA				128.6	22.5	1.129
Sampling for disease dev.	7	Ctrl	73C10	He	37
Sampling for disease dev.	7	Ctrl	73C10	F									0	0	0	0
Sampling for disease dev.	7	Ctrl	73C10	Bl	37		13.0925
HCT	7	Ctrl	73C19	He				135.7	22	1.27442	20,45	10:32:39
HCT	7	Ctrl	73C19	F									0.125	0	0	0.5
HCT	7	Ctrl	73C19	Bl
HCT	7	Ctrl	73C20	He				85.7	19.5	1.15578	20,16	10:29:50
HCT	7	Ctrl	73C20	F									0.03	0.12	0	0
HCT	7	Ctrl	73C20	Bl
HCT	7	Ctrl	73C21	He				125.7	21	1.3573	19,72	10:29:25
HCT	7	Ctrl	73C21	F									0	0	0	0
HCT	7	Ctrl	73C21	Bl	37
HCT	7	Ctrl	73C22	He				148	23	1.21641	21,19	10:36:33
HCT	7	Ctrl	73C22	F									0	0	0	0
HCT	7	Ctrl	73C22	Bl	37
HCT	7	Ctrl	73C23	He				115.1	21	1.24285	21,23	10:40:06
HCT	7	Ctrl	73C23	F									0.02	0.08	0	0
HCT	7	Ctrl	73C23	Bl	37
HCT	7	Ctrl	73C24	He				89.6	19.5	1.20838	20,58	10:34:50
HCT	7	Ctrl	73C24	F									0.125	0.5	0	0
HCT	7	Ctrl	73C24	Bl
HCT	7	Ctrl	73C25	He				113.6	21.5	1.14304	21,25	10:36:12
HCT	7	Ctrl	73C25	F									0.1475	0.14	0	0.45
HCT	7	Ctrl	73C25	Bl	37
HCT	7	Ctrl	73C26	He				111	21	1.19857	21,23	10:41:37
HCT	7	Ctrl	73C26	F									0.05	0.1	0.1	0
HCT	7	Ctrl	73C26	Bl	37
HCT	7	Ctrl	73C27	He				175.9	24.5	1.1961	21,34	10:43:29
HCT	7	Ctrl	73C27	F									0.1575	0.29	0	0.34
HCT	7	Ctrl	73C27	Bl	37
HCT	7	Ctrl	73C28	He				173	25	1.1072	21,34	10:44:10
HCT	7	Ctrl	73C28	F									0	0	0	0
HCT	7	Ctrl	73C28	Bl	37
HCT	7	Ctrl	73C29	He				133.6	20.5	1.55076	21,27	10:45:05
HCT	7	Ctrl	73C29	F									0.04	0	0	0.16
HCT	7	Ctrl	73C29	Bl	37
HCT	7	Ctrl	73C30	He				91.4	20.5	1.06092	20,88	10:56:28
HCT	7	Ctrl	73C30	F									0.165	0.21	0	0.45
HCT	7	Ctrl	73C30	Bl	37
HCT	7	Ctrl	73C31	He				103.2	20.5	1.19789	21,01	11:06:49
HCT	7	Ctrl	73C31	F									0.0425	0.17	0	0
HCT	7	Ctrl	73C31	Bl	37
HCT	7	Ctrl	73C32	He				142.9	22	1.34204	15,33	11:29:51
HCT	7	Ctrl	73C32	F									0	0	0	0
HCT	7	Ctrl	73C32	Bl	37
HCT	7	Ctrl	73C33	He				157.4	24	1.1386	23,04	11:09:13
HCT	7	Ctrl	73C33	F									0	0	0	0
HCT	7	Ctrl	73C33	Bl	37
HCT	7	Ctrl	73C34	He				119.5	22.5	1.04911	14,45	11:30:28
HCT	7	Ctrl	73C34	F									0	0	0	0
HCT	7	Ctrl	73C34	Bl	37
HCT	7	Ctrl	73C35	He				105.4	20.5	1.22343	25,2	11:13:22
HCT	7	Ctrl	73C35	F									0.1075	0	0	0.43
HCT	7	Ctrl	73C35	Bl	37
HCT	7	Ctrl	73C36	He				105.1	21	1.13487	14,5	11:31:20
HCT	7	Ctrl	73C36	F									0.0175	0	0.07	0
HCT	7	Ctrl	73C36	Bl	37
HCT	7	Ctrl	73C37	He				84.8	19.5	1.14365	20,85	11:21:37
HCT	7	Ctrl	73C37	F									0	0	0	0
HCT	7	Ctrl	73C37	Bl	37
HCT	7	Ctrl	73C38	He				151.5	22	1.4228	12,53	11:35:39
HCT	7	Ctrl	73C38	F									0		0	0
HCT	7	Ctrl	73C38	Bl	37
Sampling for disease dev.	10	PRV-H	101C1	NA				163.4	22	1.53456
Sampling for disease dev.	10	PRV-H	101C1	He	24.5
Sampling for disease dev.	10	PRV-H	101C1	F									1.17	0.88	2.07	1.73
Sampling for disease dev.	10	PRV-H	101C1	Bl	23.3		20.0258
Sampling for disease dev.	10	PRV-H	101C2	NA				188.4	23	1.54845
Sampling for disease dev.	10	PRV-H	101C2	He	25.5
Sampling for disease dev.	10	PRV-H	101C2	F									1.58	1.71	2.58	2.03
Sampling for disease dev.	10	PRV-H	101C2	Bl	22.3		12.057
Sampling for disease dev.	10	PRV-H	101C3	NA				227.6	25.5	1.37262
Sampling for disease dev.	10	PRV-H	101C3	He	18.9
Sampling for disease dev.	10	PRV-H	101C3	F									1.395	2.05	1.93	1.6
Sampling for disease dev.	10	PRV-H	101C3	Bl	25		11.9219
Sampling for disease dev.	10	PRV-H	101C3	NA				197.2	24.5	1.34094
Sampling for disease dev.	10	PRV-H	101C4	He	27.2
Sampling for disease dev.	10	PRV-H	101C4	F									1.325	1.41	2.11	1.78
Sampling for disease dev.	10	PRV-H	101C4	Bl	24.3		11.0665
Sampling for disease dev.	10	PRV-H	101C5	NA				181.5	24	1.31293
Sampling for disease dev.	10	PRV-H	101C5	He	26.5
Sampling for disease dev.	10	PRV-H	101C5	F									0.615	0.68	0.78	1
Sampling for disease dev.	10	PRV-H	101C5	Bl	26.3		15.5236
Sampling for disease dev.	10	PRV-H	101C6	NA				181.8	24	1.3151
Sampling for disease dev.	10	PRV-H	101C6	He	24.3
Sampling for disease dev.	10	PRV-H	101C6	F									1.625	1.63	2.64	2.23
Sampling for disease dev.	10	PRV-H	101C6	Bl	25		11.1116
Sampling for disease dev.	10	PRV-H	101C7	NA				220.1	25.5	1.32739
Sampling for disease dev.	10	PRV-H	101C7	He	26.7					1.32739
Sampling for disease dev.	10	PRV-H	101C7	F									0.7325	0.2	1.3	1.43
Sampling for disease dev.	10	PRV-H	101C7	Bl	23.6		13.2276
Sampling for disease dev.	10	PRV-H	101C8	NA				153.7	23	1.26325
Sampling for disease dev.	10	PRV-H	101C8	He	29.3
Sampling for disease dev.	10	PRV-H	101C8	F									0.46	0.49	0.8	0.55
Sampling for disease dev.	10	PRV-H	101C8	Bl	26		12.9574
Sampling for disease dev.	10	PRV-H	101C9	NA				160.4	23	1.31832
Sampling for disease dev.	10	PRV-H	101C9	He	26.8
Sampling for disease dev.	10	PRV-H	101C9	F									1.295	0.74	2.5	1.94
Sampling for disease dev.	10	PRV-H	101C9	Bl	23.9		9.85096
Sampling for disease dev.	10	PRV-H	101C10	NA				178.6	24.5	1.21446
Sampling for disease dev.	10	PRV-H	101C10	He	27.1
Sampling for disease dev.	10	PRV-H	101C10	F									0.62	0.6	0.91	0.97
Sampling for disease dev.	10	PRV-H	101C10	Bl	24		11.7869
Heart rate measurement	10	PRV-H	101C11	Heart rate				181	24.5	1.23078
Heart rate measurement	10	PRV-H	101C11	He
Heart rate measurement	10	PRV-H	101C11	F									1.4925	1.55	2.19	2.23
Heart rate measurement	10	PRV-H	101C11	Bl	22.7
Heart rate measurement	10	PRV-H	101C12	Heart rate				233.9	25.5	1.41062
Heart rate measurement	10	PRV-H	101C12	He
Heart rate measurement	10	PRV-H	101C12	F									0.4525	0.55	0.79	0.47
Heart rate measurement	10	PRV-H	101C12	Bl	24.1
Heart rate measurement	10	PRV-H	101C13	Heart rate				142.9	23	1.17449
Heart rate measurement	10	PRV-H	101C13	He
Heart rate measurement	10	PRV-H	101C13	F									1.7125	1.67	2.79	2.39
Heart rate measurement	10	PRV-H	101C13	Bl	24.2
Heart rate measurement	10	PRV-H	101C14	Heart rate				188.6	24	1.36429
Heart rate measurement	10	PRV-H	101C14	He
Heart rate measurement	10	PRV-H	101C14	F									0.4325	0.24	0.13	1.36
Heart rate measurement	10	PRV-H	101C14	Bl	22.3
Heart rate measurement	10	PRV-H	101C15	Heart rate				137.6	22.5	1.20801
Heart rate measurement	10	PRV-H	101C15	He
Heart rate measurement	10	PRV-H	101C15	F									1.9475	2.52	2.66	2.61
Heart rate measurement	10	PRV-H	101C15	Bl	21.1
Heart rate measurement	10	PRV-H	101C16	Heart rate				166.6	23.5	1.28372
Heart rate measurement	10	PRV-H	101C16	He
Heart rate measurement	10	PRV-H	101C16	F									0.5775	0.95	0.75	0.61
Heart rate measurement	10	PRV-H	101C16	Bl	25.9
Heart rate measurement	10	PRV-H	101C17	Heart rate				176.3	24	1.27532
Heart rate measurement	10	PRV-H	101C17	He
Heart rate measurement	10	PRV-H	101C17	F									1.68	1.86	2.62	2.24
Heart rate measurement	10	PRV-H	101C17	Bl	24.1
Heart rate measurement	10	PRV-H	101C18	Heart rate				162.4	23	1.33476
Heart rate measurement	10	PRV-H	101C18	He
Heart rate measurement	10	PRV-H	101C18	F									1.66	2.06	2.17	2.41
Heart rate measurement	10	PRV-H	101C18	Bl	22.5
Heart rate measurement	10	PRV-H	101C19	Heart rate				155.3	22.5	1.3634
Heart rate measurement	10	PRV-H	101C19	He
Heart rate measurement	10	PRV-H	101C19	F									0.775	0.86	1.05	1.19
Heart rate measurement	10	PRV-H	101C19	Bl	24.4
Heart rate measurement	10	PRV-H	101C20	Heart rate				160.2	23	1.31668
Heart rate measurement	10	PRV-H	101C20	He
Heart rate measurement	10	PRV-H	101C20	F									1.6875	1.75	2.88	2.12
Heart rate measurement	10	PRV-H	101C20	Bl	24.7
Heart rate measurement	10	PRV-H	101C21	Heart rate				149.1	22	1.40026
Heart rate measurement	10	PRV-H	101C21	He
Heart rate measurement	10	PRV-H	101C21	F									1.7025	1.65	2.7	2.46
Heart rate measurement	10	PRV-H	101C21	Bl	23.1
Heart rate measurement	10	PRV-H	101C22	Heart rate				189.6	23.5	1.46095
Heart rate measurement	10	PRV-H	101C22	He
Heart rate measurement	10	PRV-H	101C22	F									0.4775	0.22	0.91	0.78
Heart rate measurement	10	PRV-H	101C22	Bl	22.9
Heart rate measurement	10	PRV-H	101C23	Heart rate				217.2	25	1.39008
Heart rate measurement	10	PRV-H	101C23	He
Heart rate measurement	10	PRV-H	101C23	F									1.9075	2.91	2.76	1.96
Heart rate measurement	10	PRV-H	101C23	Bl	21.4
Heart rate measurement	10	PRV-H	101C24	Heart rate				169.3	24	1.22468
Heart rate measurement	10	PRV-H	101C24	He
Heart rate measurement	10	PRV-H	101C24	F									1.765	2.75	2.24	2.07
Heart rate measurement	10	PRV-H	101C24	Bl	22.2
Heart rate measurement	10	PRV-H	101C67	Heart rate				147.4	23.5	1.13578
Heart rate measurement	10	PRV-H	101C67	He
Heart rate measurement	10	PRV-H	101C67	F									0.75	0.86	1.3	0.84
Heart rate measurement	10	PRV-H	101C67	Bl	23.2
Heart rate measurement	10	PRV-H	101C68	Heart rate				115.1	22	1.08095
Heart rate measurement	10	PRV-H	101C68	He
Heart rate measurement	10	PRV-H	101C68	F									1.33	2.11	1.77	1.44
Heart rate measurement	10	PRV-H	101C68	Bl	24.2
HCT	10	PRV-H	101C35	He	21.6			143.9	23.5	1.10881	19.2	10:41:29
HCT	10	PRV-H	101C35	F									1.9975	2.62	2.9	2.47
HCT	10	PRV-H	101C35	Bl	21.2
HCT	10	PRV-H	101C36	He	25.3			162	24.5	1.10158	19.7	10:39:34
HCT	10	PRV-H	101C36	F									0.67	0.76	0.82	1.1
HCT	10	PRV-H	101C36	Bl	28.6
HCT	10	PRV-H	101C37	He	26.6			192.5	25	1.232	19.5	10:40:37
HCT	10	PRV-H	101C37	F									1.325	0.9	2.25	2.15
HCT	10	PRV-H	101C37	Bl	24.1
HCT	10	PRV-H	101C38	He	23			114.5	21.5	1.1521	19.5	10:41:12
HCT	10	PRV-H	101C38	F									1.5325	1.93	1.86	2.34
HCT	10	PRV-H	101C38	Bl	22.6
HCT	10	PRV-H	101C39	He	26.8			167.3	25	1.07072	19.8	10:35:01
HCT	10	PRV-H	101C39	F									1.485	1.84	1.78	2.32
HCT	10	PRV-H	101C39	Bl	24.1
HCT	10	PRV-H	101C40	He	25.7			178.5	24.5	1.21378	18.4	10:49:26
HCT	10	PRV-H	101C40	F									1.3525	1.9	1.78	1.73
HCT	10	PRV-H	101C40	Bl	25.7
HCT	10	PRV-H	101C41	He	25.6			209	25	1.3376	19.9	10:33:32
HCT	10	PRV-H	101C41	F									0.7825		1.3	1.83
HCT	10	PRV-H	101C41	Bl	24.1
HCT	10	PRV-H	101C42	He				171.6	24.5	1.16686	18.2	10:51:29
HCT	10	PRV-H	101C42	F									1.875	2.1	2.75	2.65
HCT	10	PRV-H	101C42	Bl	22.6
HCT	10	PRV-H	101C43	He	26.6			187.4	25.5	1.13018	18.7	10:45:45
HCT	10	PRV-H	101C43	F									0.7175	0.61	0.79	1.47
HCT	10	PRV-H	101C43	Bl	24.7
HCT	10	PRV-H	101C44	He	21.2			218.9	26.5	1.17627	18.9	10:45:16
HCT	10	PRV-H	101C44	F									1.54	2.6	1.84	1.72
HCT	10	PRV-H	101C44	Bl	22.2
HCT	10	PRV-H	101C69	He	28.2			200.1	26	1.13848	18.7	10:46:53
HCT	10	PRV-H	101C69	F									0
HCT	10	PRV-H	101C69	Bl	23.7
HCT	10	PRV-H	101C70	He	27.2			191.6	25.5	1.15551	18.2	11:01:27
HCT	10	PRV-H	101C70	F									1.9725	2.45	2.86	2.58
HCT	10	PRV-H	101C70	Bl	23.9
HCT	10	PRV-H	101C71	He	26.8			163	24.5	1.10838	18.2	11:01:49
HCT	10	PRV-H	101C71	F									0.95	1.31	1.11	1.38
HCT	10	PRV-H	101C71	Bl	24.1
HCT	10	PRV-H	101C72	He	27.6			125.3	22.5	1.10003	18.4	10:49:48
HCT	10	PRV-H	101C72	F									0.9175	1.28	1.27	1.12
HCT	10	PRV-H	101C72	Bl	25.5
HCT	10	PRV-H	101C73	He	25.8			165.1	24.5	1.12266	18.2	10:55:31
HCT	10	PRV-H	101C73	F									1.0225	0.57	1.21	2.31
HCT	10	PRV-H	101C73	Bl	22.6
HCT	10	PRV-H	101C74	He	25.5			129.8	22	1.21901	18.2	11:00:24
HCT	10	PRV-H	101C74	F									1.65	1.6	2.45	2.55
HCT	10	PRV-H	101C74	Bl	23.6
HCT	10	PRV-H	101C75	He	26.6			203.8	26	1.15954	18.2	10:59:56
HCT	10	PRV-H	101C75	F									1.2725	0.86	2.09	2.14
HCT	10	PRV-H	101C75	Bl	24.1
HCT	10	PRV-H	101C76	He	26.2			183.8	25	1.17632	13.2	11:37:35
HCT	10	PRV-H	101C76	F									1.1375	0.75	1.93	1.87
HCT	10	PRV-H	101C76	Bl	22.8
HCT	10	PRV-H	101C77	He	26.1			175.7	24.5	1.19474	18.2	10:59:14
HCT	10	PRV-H	101C77	F									2.1375	2.55	3	3
HCT	10	PRV-H	101C77	Bl	23.4
HCT	10	PRV-H	101C78	He	26.2			139.1	23	1.14326	12.8	11:39:00
HCT	10	PRV-H	101C78	F									0.755	1.3	0.91	0.81
HCT	10	PRV-H	101C78	Bl	26.4
Hgb-02 dissociation curve	10	PRV-H	101C55	Bl	26.4	0.883176	9.80594	182.4	25.5	1.10003
Hgb-02 dissociation curve	10	PRV-H	101C56	Bl	25.7	0.690748	10.4362	217.5	25	1.392
Hgb-02 dissociation curve	10	PRV-H	101C57	Bl	28.2	0.831468	7.87003	202.5	24.5	1.37698
Hgb-02 dissociation curve	10	PRV-H	101C58	Bl	22.9	0.833258	8.09513	223.4	26	1.27105
Hgb-02 dissociation curve	10	PRV-H	101C59	Bl	21.8	0.859738	10.031	163.3	24	1.18128
Hgb-02 dissociation curve	10	PRV-H	101C60	Bl	23.4	0.461372	10.2562	193.6	24.5	1.31646
Hgb-02 dissociation curve	10	PRV-H	101C61	Bl	25	0.729574	9.98602	144.4	24.5	0.981904
Hgb-02 dissociation curve	10	PRV-H	101C62	Bl	22.6	0.73852	9.85096	169	24.5	1.14918
Hgb-02 dissociation curve	10	PRV-H	101C63	Bl	20.7	0.699873	10.1661	214.9	25.5	1.29603
Hgb-02 dissociation curve	10	PRV-H	101C64	Bl	22.4	0.699425	11.3817	213.7	25	1.36768
Hgb-02 dissociation curve	10	PRV-H	101C65	Bl	21.3		8.68041	171.7	24.5	1.16754
Hgb-02 dissociation curve	10	PRV-H	101C66	Bl	20.4		8.81547	181.5	25.5	1.0946
Hgb-02 dissociation curve	10	PRV-H	101C79	Bl
Hgb-02 dissociation curve	10	PRV-H	101C80	Bl
Sampling for disease dev.	10	PRV	102C1	NA				126	22	1.18332
Sampling for disease dev.	10	PRV	102C1	He	23.8
Sampling for disease dev.	10	PRV	102C1	F									0.5375	0.55	0.7	0.9
Sampling for disease dev.	10	PRV	102C1	Bl	26.9		11.5167
Sampling for disease dev.	10	PRV	102C2	NA				194	24	1.40336
Sampling for disease dev.	10	PRV	102C2	He	27.1
Sampling for disease dev.	10	PRV	102C2	F									0.455	0.44	0.75	0.63
Sampling for disease dev.	10	PRV	102C2	Bl	22.5		23.4474
Sampling for disease dev.	10	PRV	102C3	NA				177.6	24	1.28472
Sampling for disease dev.	10	PRV	102C3	He	25.2
Sampling for disease dev.	10	PRV	102C3	F									1.5	1.76	2.35	1.89
Sampling for disease dev.	10	PRV	102C3	Bl	23.4		13.4977
Sampling for disease dev.	10	PRV	102C4	NA				163.3	23.5	1.2583
Sampling for disease dev.	10	PRV	102C4	He	26.1
Sampling for disease dev.	10	PRV	102C4	F									2.17	2.78	3	2.9
Sampling for disease dev.	10	PRV	102C4	Bl	22.1		10.9765
Sampling for disease dev.	10	PRV	102C5	NA				132.3	21	1.42857
Sampling for disease dev.	10	PRV	102C5	He	27.7
Sampling for disease dev.	10	PRV	102C5	F									0.4625	0.56	0.73	0.56
Sampling for disease dev.	10	PRV	102C5	Bl	26.4		13.4977
Sampling for disease dev.	10	PRV	102C6	NA				229.4	26	1.30519
Sampling for disease dev.	10	PRV	102C6	He	28.8
Sampling for disease dev.	10	PRV	102C6	F									0.3575	0.12	0.64	0.67
Sampling for disease dev.	10	PRV	102C6	Bl	25.6		12.7773
Sampling for disease dev.	10	PRV	102C7	NA				163	22.5	1.431
Sampling for disease dev.	10	PRV	102C7	He	27.5
Sampling for disease dev.	10	PRV	102C7	F									0.705	0.83	1.03	0.96
Sampling for disease dev.	10	PRV	102C7	Bl	26		14.173
Sampling for disease dev.	10	PRV	102C8	NA				153.2	22.5	1.34497
Sampling for disease dev.	10	PRV	102C8	He	19.7
Sampling for disease dev.	10	PRV	102C8	F									1.965	3	3	1.86
Sampling for disease dev.	10	PRV	102C8	Bl	22.4		12.2371
Sampling for disease dev.	10	PRV	102C9	NA				162.3	24	1.17405
Sampling for disease dev.	10	PRV	102C9	He	17.3
Sampling for disease dev.	10	PRV	102C9	F									1.8575	2.64	2.75	2.04
Sampling for disease dev.	10	PRV	102C9	Bl	20.9		9.89598
Sampling for disease dev.	10	PRV	102C9	NA				150.2	22.5	1.31863
Sampling for disease dev.	10	PRV	102C10	He	27.4
Sampling for disease dev.	10	PRV	102C10	F									1	0.34	1.7	1.96
Sampling for disease dev.	10	PRV	102C10	Bl	23.2		13.4076
Heart rate measurement	10	PRV	102C11	Heart rate				161.5	24	1.16826
Heart rate measurement	10	PRV	102C11	He
Heart rate measurement	10	PRV	102C11	F									1.3925	1.37	2.55	1.65
Heart rate measurement	10	PRV	102C11	Bl	22.2
Heart rate measurement	10	PRV	102C12	Heart rate				151.2	24	1.09375
Heart rate measurement	10	PRV	102C12	He
Heart rate measurement	10	PRV	102C12	F									1.8925	2.47	3	2.1
Heart rate measurement	10	PRV	102C12	Bl	22.1
Heart rate measurement	10	PRV	102C13	Heart rate				161.6	24	1.16898
Heart rate measurement	10	PRV	102C13	He
Heart rate measurement	10	PRV	102C13	F									1.415	1.28	2.22	2.16
Heart rate measurement	10	PRV	102C13	Bl	21.3
Heart rate measurement	10	PRV	102C14	Heart rate				210.6	26	1.19822
Heart rate measurement	10	PRV	102C14	He
Heart rate measurement	10	PRV	102C14	F									2.225	3	3	2.9
Heart rate measurement	10	PRV	102C14	Bl	20.7
Heart rate measurement	10	PRV	102C15	Heart rate				140.5	24	1.01635
Heart rate measurement	10	PRV	102C15	He
Heart rate measurement	10	PRV	102C15	F									0.83	1.34	1.28	0.7
Heart rate measurement	10	PRV	102C15	Bl	25.5
Heart rate measurement	10	PRV	102C16	Heart rate				153	24.5	1.04038
Heart rate measurement	10	PRV	102C16	He
Heart rate measurement	10	PRV	102C16	F									1.5375	2.13	2.28	1.74
Heart rate measurement	10	PRV	102C16	Bl	22
Heart rate measurement	10	PRV	102C17	Heart rate				147.7	23	1.21394
Heart rate measurement	10	PRV	102C17	He
Heart rate measurement	10	PRV	102C17	F									0.33	0.22	0.47	0.63
Heart rate measurement	10	PRV	102C17	Bl	22.4
Heart rate measurement	10	PRV	102C18	Heart rate				140.5	23.5	1.08261
Heart rate measurement	10	PRV	102C18	He
Heart rate measurement	10	PRV	102C18	F									0.465	0.33	0.65	0.88
Heart rate measurement	10	PRV	102C18	Bl	24.5
Heart rate measurement	10	PRV	102C19	Heart rate				165	23.5	1.27139
Heart rate measurement	10	PRV	102C19	He
Heart rate measurement	10	PRV	102C19	F									0.9125	0.76	1.41	1.48
Heart rate measurement	10	PRV	102C19	Bl	23.1
Heart rate measurement	10	PRV	102C20	Heart rate				163	24	1.17911
Heart rate measurement	10	PRV	102C20	He
Heart rate measurement	10	PRV	102C20	F									0.52	0.31	0.95	0.82
Heart rate measurement	10	PRV	102C20	Bl	22.1
Heart rate measurement	10	PRV	102C51	Heart rate				135	23	1.10956
Heart rate measurement	10	PRV	102C51	He
Heart rate measurement	10	PRV	102C51	F									0.2875	0.14	0.4	0.61
Heart rate measurement	10	PRV	102C51	Bl	23.1
Heart rate measurement	10	PRV	102C52	Heart rate				137	23	1.126
Heart rate measurement	10	PRV	102C52	He
Heart rate measurement	10	PRV	102C52	F									1.405	0.85	2.21	2.56
Heart rate measurement	10	PRV	102C52	Bl	22.3
Heart rate measurement	10	PRV	102C53	Heart rate				225.5	26.5	1.21174
Heart rate measurement	10	PRV	102C53	He
Heart rate measurement	10	PRV	102C53	F									1.0525	0.51	2.08	1.62
Heart rate measurement	10	PRV	102C53	Bl
Heart rate measurement	10	PRV	102C54	Heart rate				137.2	22.5	1.2045
Heart rate measurement	10	PRV	102C54	He
Heart rate measurement	10	PRV	102C54	F									0.31	0	0.52	0.72
Heart rate measurement	10	PRV	102C54	Bl	26.6
Heart rate measurement	10	PRV	102C55	Heart rate				181.5	25	1.1616
Heart rate measurement	10	PRV	102C55	He
Heart rate measurement	10	PRV	102C55	F									1.9425	2.17	2.95	2.65
Heart rate measurement	10	PRV	102C55	Bl
Heart rate measurement	10	PRV	102C56	Heart rate				121.8	22.5	1.0693
Heart rate measurement	10	PRV	102C56	He
Heart rate measurement	10	PRV	102C56	F									1.175	0.77	1.66	2.27
Heart rate measurement	10	PRV	102C56	Bl	25.7
HCT	10	PRV	102C21	He	26			123.3	22.5	1.08247	21	10:20:52
HCT	10	PRV	102C21	F									1.1525	0.32	1.91	2.38
HCT	10	PRV	102C21	Bl	22.3
HCT	10	PRV	102C22	He	19.7			231.1	26	1.31486	20.6	10:24:32
HCT	10	PRV	102C22	F									1.9025	2.87	2.53	2.21
HCT	10	PRV	102C22	Bl	22.2
HCT	10	PRV	102C23	He	25.4			202.4	25.5	1.22065	20.2	10:28:34
HCT	10	PRV	102C23	F									0.8325	1.09	1.22	1.02
HCT	10	PRV	102C23	Bl	23.5
HCT	10	PRV	102C24	He	20.2			147.9	23	1.21558	20.2	10:27:55
HCT	10	PRV	102C24	F									0.55	0.63	0.92	0.65
HCT	10	PRV	102C24	Bl	23.2
HCT	10	PRV	102C25	He	24.3			224.7	26.5	1.20744	20.1	10:32:23
HCT	10	PRV	102C25	F									1.1825	1.11	1.52	2.1
HCT	10	PRV	102C25	Bl	22
HCT	10	PRV	102C26	He	26.4			263.6	28.5	1.1387	20.2	10:31:50
HCT	10	PRV	102C26	F									1.275	1.02	1.97	2.11
HCT	10	PRV	102C26	Bl	21.2
HCT	10	PRV	102C27	He	27.4			143.9	23.5	1.10881	19.8	10:36:38
HCT	10	PRV	102C27	F									0.7575	0.53	0.7	1.8
HCT	10	PRV	102C27	Bl	23.7
HCT	10	PRV	102C28	He	26.2			194.5	25.5	1.173	19.8	10:35:44
HCT	10	PRV	102C28	F									0.7575	0.44	0.84	1.75
HCT	10	PRV	102C28	Bl	22.7
HCT	10	PRV	102C29	He	27.3			175.8	23	1.44489	19.8	10:35:26
HCT	10	PRV	102C29	F									0.495	0.45	0.88	0.65
HCT	10	PRV	102C29	Bl	24.6
HCT	10	PRV	102C30	He	25.3			126.7	23.5	0.976277	18.9	10:44:31
HCT	10	PRV	102C30	F									0.99		1.65	2.31
HCT	10	PRV	102C30	Bl	24.1
HCT	10	PRV	102C41	He	20.1			145	22.5	1.27298	18.9	10:42:55
HCT	10	PRV	102C41	F									0.665	0.8	1.1	0.76
HCT	10	PRV	102C41	Bl	23
HCT	10	PRV	102C42	He	25.7			185	24.5	1.25798	18.9	10:44:03
HCT	10	PRV	102C42	F									0.6475	0.51	1.04	1.04
HCT	10	PRV	102C42	Bl	24.1
HCT	10	PRV	102C43	He	25.4			151	22	1.41811	18.9	10:41:55
HCT	10	PRV	102C43	F									1.595	1.4	2.84	2.14
HCT	10	PRV	102C43	Bl	21.9
HCT	10	PRV	102C44	He	26.7			128.5	21	1.38754	18.9	10:42:21
HCT	10	PRV	102C44	F									1.605	1.47	2.02	2.93
HCT	10	PRV	102C44	Bl	23.2
HCT	10	PRV	102C45	He	27.4			185.7	24.5	1.26274	18.2	10:58:31
HCT	10	PRV	102C45	F									0.9175	1.22	1.15	1.3
HCT	10	PRV	102C45	Bl	25.6
HCT	10	PRV	102C46	He	22.8			162.8	24.5	1.10702	19.8	10:37:07
HCT	10	PRV	102C46	F									1.1525	1.58	1.43	1.6
HCT	10	PRV	102C46	Bl	23.1
HCT	10	PRV	102C47	He	24.3			146	24	1.05613	18.2	10:50:30
HCT	10	PRV	102C47	F									1.59	1.7	2.35	2.31
HCT	10	PRV	102C47	Bl	23.5
HCT	10	PRV	102C48	He				181.5	24	1.10702	19.9	10:33:53
HCT	10	PRV	102C48	F									0.86	0.58	1.06	1.8
HCT	10	PRV	102C48	Bl	23.9
HCT	10	PRV	102C49	He	22.1			153.7	24	1.11183	18.7	10:46:31
HCT	10	PRV	102C49	F									1.3225	0.83	2.12	2.34
HCT	10	PRV	102C49	Bl	22.7
HCT	10	PRV	102C50	He	25.4			200.6	25	1.28384	19.7	10:38:54
HCT	10	PRV	102C50	F									1.475	1.7	2.26	1.94
HCT	10	PRV	102C50	Bl	23.3
Sampling for disease dev.	10	Ctrl	103C1	NA				165.2	23	1.35777
Sampling for disease dev.	10	Ctrl	103C1	He	37
Sampling for disease dev.	10	Ctrl	103C1	F									0	0	0	0
Sampling for disease dev.	10	Ctrl	103C1	Bl	37		18.495
Sampling for disease dev.	10	Ctrl	103C2	NA				108.6	20.5	1.26057
Sampling for disease dev.	10	Ctrl	103C2	He	37
Sampling for disease dev.	10	Ctrl	103C2	F									0.1675	0.33	0.34	0
Sampling for disease dev.	10	Ctrl	103C2	Bl	37		14.7133
Sampling for disease dev.	10	Ctrl	103C3	NA				205.7	24.5	1.39874
Sampling for disease dev.	10	Ctrl	103C3	He	37
Sampling for disease dev.	10	Ctrl	103C3	F									0	0	0	0
Sampling for disease dev.	10	Ctrl	103C3	Bl			12.4172
Sampling for disease dev.	10	Ctrl	103C4	NA				164.3	22	1.54301
Sampling for disease dev.	10	Ctrl	103C4	He	37
Sampling for disease dev.	10	Ctrl	103C4	F									0.025	0.1	0	0
Sampling for disease dev.	10	Ctrl	103C4	Bl			12.6873
Sampling for disease dev.	10	Ctrl	103C5	NA				140.4	22	1.31856
Sampling for disease dev.	10	Ctrl	103C5	He	37
Sampling for disease dev.	10	Ctrl	103C5	F									0	0	0	0
Sampling for disease dev.	10	Ctrl	103C5	Bl	37		11.2916
Sampling for disease dev.	10	Ctrl	103C6	NA				273.3	27	1.38851
Sampling for disease dev.	10	Ctrl	103C6	He	37
Sampling for disease dev.	10	Ctrl	103C6	F									0.015	0.06	0	0
Sampling for disease dev.	10	Ctrl	103C6	Bl	37		17.0544
Sampling for disease dev.	10	Ctrl	103C7	NA				183.4	23.5	1.41317
Sampling for disease dev.	10	Ctrl	103C7	He	37
Sampling for disease dev.	10	Ctrl	103C7	F									0.0275	0.11	0	0
Sampling for disease dev.	10	Ctrl	103C7	Bl	37		17.1894
Sampling for disease dev.	10	Ctrl	103C8	NA				145	21	1.56571
Sampling for disease dev.	10	Ctrl	103C8	He	37
Sampling for disease dev.	10	Ctrl	103C8	F									0.1	0.14	0	0.26
Sampling for disease dev.	10	Ctrl	103C8	Bl	37		12.102
Sampling for disease dev.	10	Ctrl	103C9	NA				199	25	1.2736
Sampling for disease dev.	10	Ctrl	103C9	He	37
Sampling for disease dev.	10	Ctrl	103C9	F									0.0725	0	0.15	0.14
Sampling for disease dev.	10	Ctrl	103C9	Bl	37		13.6778
Sampling for disease dev.	10	Ctrl	103C10	NA				204.2	24	1.47714
Sampling for disease dev.	10	Ctrl	103C10	He	37
Sampling for disease dev.	10	Ctrl	103C10	F									0.0825	0.33	0	0
Sampling for disease dev.	10	Ctrl	103C10	Bl	37		17.1894
Heart rate measurement	10	Ctrl	103C11	Heart rate				112.5	22	1.05654
Heart rate measurement	10	Ctrl	103C11	He
Heart rate measurement	10	Ctrl	103C11	F									0	0	0	0
Heart rate measurement	10	Ctrl	103C11	Bl
Heart rate measurement	10	Ctrl	103C12	Heart rate				204	25.5	1.2303
Heart rate measurement	10	Ctrl	103C12	He
Heart rate measurement	10	Ctrl	103C12	F									0	0	0	0
Heart rate measurement	10	Ctrl	103C12	Bl	37
Heart rate measurement	10	Ctrl	103C13	Heart rate				184.2	24	1.33247
Heart rate measurement	10	Ctrl	103C13	He
Heart rate measurement	10	Ctrl	103C13	F									0.025	0	0.1	0
Heart rate measurement	10	Ctrl	103C13	Bl	37
Heart rate measurement	10	Ctrl	103C14	Heart rate				154.8	22.5	1.35901
Heart rate measurement	10	Ctrl	103C14	He
Heart rate measurement	10	Ctrl	103C14	F									0.04	0.16	0	0
Heart rate measurement	10	Ctrl	103C14	Bl	37
Heart rate measurement	10	Ctrl	103C15	Heart rate				212.7	24.5	1.44634
Heart rate measurement	10	Ctrl	103C15	He
Heart rate measurement	10	Ctrl	103C15	F									0.25	1	0	0
Heart rate measurement	10	Ctrl	103C15	Bl	37
Heart rate measurement	10	Ctrl	103C16	Heart rate				75	20	0.9375
Heart rate measurement	10	Ctrl	103C16	He
Heart rate measurement	10	Ctrl	103C16	F									0.1		0	0.4
Heart rate measurement	10	Ctrl	103C16	Bl	37
Heart rate measurement	10	Ctrl	103C17	Heart rate				274	28.5	1.18363
Heart rate measurement	10	Ctrl	103C17	He
Heart rate measurement	10	Ctrl	103C17	F									0	0	0	0
Heart rate measurement	10	Ctrl	103C17	Bl	37
Heart rate measurement	10	Ctrl	103C18	Heart rate				210	25	1.344
Heart rate measurement	10	Ctrl	103C18	He						1.344
Heart rate measurement	10	Ctrl	103C18	F									0.1475	0.59	0	0
Heart rate measurement	10	Ctrl	103C18	Bl	37
Heart rate measurement	10	Ctrl	103C19	Heart rate				164.4	24	1.18924
Heart rate measurement	10	Ctrl	103C19	He
Heart rate measurement	10	Ctrl	103C19	F									0.05	0.2	0	0
Heart rate measurement	10	Ctrl	103C19	Bl
Heart rate measurement	10	Ctrl	103C20	Heart rate				176.4	25	1.12896
Heart rate measurement	10	Ctrl	103C20	He
Heart rate measurement	10	Ctrl	103C20	F									0.1275	0.51	0	0
Heart rate measurement	10	Ctrl	103C20	Bl
Heart rate measurement	10	Ctrl	103C65	Heart rate				217.7	25.5	1.31292
Heart rate measurement	10	Ctrl	103C65	He
Heart rate measurement	10	Ctrl	103C65	F									0	0	0	0
Heart rate measurement	10	Ctrl	103C65	Bl	37
Heart rate measurement	10	Ctrl	103C66	Heart rate				206	25.5	1.24236
Heart rate measurement	10	Ctrl	103C66	He
Heart rate measurement	10	Ctrl	103C66	F									0	0	0	0
Heart rate measurement	10	Ctrl	103C66	Bl
Heart rate measurement	10	Ctrl	103C67	Heart rate				167.7	24	1.21311
Heart rate measurement	10	Ctrl	103C67	He
Heart rate measurement	10	Ctrl	103C67	F									0	0	0	0
Heart rate measurement	10	Ctrl	103C67	Bl
Heart rate measurement	10	Ctrl	103C68	Heart rate				235.5	26	1.3399
Heart rate measurement	10	Ctrl	103C68	He
Heart rate measurement	10	Ctrl	103C68	F									0	0	0	0
Heart rate measurement	10	Ctrl	103C68	Bl	37
Heart rate measurement	10	Ctrl	103C69	Heart rate				194.6	24.5	1.32326
Heart rate measurement	10	Ctrl	103C69	He
Heart rate measurement	10	Ctrl	103C69	F									0.0375	0.06	0	0.09
Heart rate measurement	10	Ctrl	103C69	Bl	37
Heart rate measurement	10	Ctrl	103C70	Heart rate				176.8	24	1.27894
Heart rate measurement	10	Ctrl	103C70	He
Heart rate measurement	10	Ctrl	103C70	F									0	0	0	0
Heart rate measurement	10	Ctrl	103C70	Bl
HCT	10	Ctrl	103C21	He				150.5	23.5	1.15967	19.8	10:36:12
HCT	10	Ctrl	103C21	F									0		0	0
HCT	10	Ctrl	103C21	Bl
HCT	10	Ctrl	103C22	He				158.1	23.5	1.21823	18.9	10:43:17
HCT	10	Ctrl	103C22	F									0.065	0	0	0.26
HCT	10	Ctrl	103C22	Bl
HCT	10	Ctrl	103C23	He				176.1	24	1.27387	20.2	10:31:22
HCT	10	Ctrl	103C23	F									0.045	0.18	0	0
HCT	10	Ctrl	103C23	Bl	37
HCT	10	Ctrl	103C24	He				180	24.5	1.22398	18.4	10:50:09
HCT	10	Ctrl	103C24	F									0	0	0	0
HCT	10	Ctrl	103C24	Bl	37
HCT	10	Ctrl	103C25	He				153.4	23.5	1.18201	20.2	10:30:24
HCT	10	Ctrl	103C25	F									0.095	0	0	0.38
HCT	10	Ctrl	103C25	Bl	37
HCT	10	Ctrl	103C26	He				182	25.5	1.09762	18.7	10:46:07
HCT	10	Ctrl	103C26	F									0.2	0.6	0.2	0
HCT	10	Ctrl	103C26	Bl	37
HCT	10	Ctrl	103C27	He				175.9	23.5	1.35538	19.7	10:38:06
HCT	10	Ctrl	103C27	F									0	0	0	0
HCT	10	Ctrl	103C27	Bl	37
HCT	10	Ctrl	103C28	He				159	24.5	1.08118	18.2	10:53:40
HCT	10	Ctrl	103C28	F									0.025	0	0	0.1
HCT	10	Ctrl	103C28	Bl
HCT	10	Ctrl	103C29	He				189	25.5	1.13983	17.3	11:17:47
HCT	10	Ctrl	103C29	F									0.5575	0.93	0.46	0.84
HCT	10	Ctrl	103C29	Bl	37
HCT	10	Ctrl	103C30	He				200	25	1.28	15	11:25:13
HCT	10	Ctrl	103C30	F									0.0625	0.09	0	0.16
HCT	10	Ctrl	103C30	Bl	37
HCT	10	Ctrl	103C55	He				182	24.5	1.23758	18.2	11:00:46
HCT	10	Ctrl	103C55	F									0.0475	0.19	0	0
HCT	10	Ctrl	103C55	Bl
HCT	10	Ctrl	103C56	He				148.6	22.5	1.30458	18.2	11:05:42
HCT	10	Ctrl	103C56	F									0	0	0	0
HCT	10	Ctrl	103C56	Bl	37
HCT	10	Ctrl	103C57	He				144.3	22	1.35518	18.4	10:49:06
HCT	10	Ctrl	103C57	F									0.0475	0.19	0	0
HCT	10	Ctrl	103C57	Bl	37
HCT	10	Ctrl	103C58	He				170	24	1.22975	18.2	10:54:56
HCT	10	Ctrl	103C58	F									0.0225	0	0	0.09
HCT	10	Ctrl	103C58	Bl	37
HCT	10	Ctrl	103C59	He				160	24.5	1.08798	18.2	10:57:19
HCT	10	Ctrl	103C59	F									0	0	0	0
HCT	10	Ctrl	103C59	Bl
HCT	10	Ctrl	103C60	He				163.9	24	1.18562	13.2	11:37:11
HCT	10	Ctrl	103C60	F									0.095	0	0	0.38
HCT	10	Ctrl	103C60	Bl
HCT	10	Ctrl	103C61	He				182.9	25	1.08798	18.2	10:58:02
HCT	10	Ctrl	103C61	F									0.015	0	0	0.06
HCT	10	Ctrl	103C61	Bl
HCT	10	Ctrl	103C62	He				256	27	1.18562	18.2	10:51:12
HCT	10	Ctrl	103C62	F									0	0	0	0
HCT	10	Ctrl	103C62	Bl
HCT	10	Ctrl	103C63	He				246.4	28	1.12245	19.5	10:40:09
HCT	10	Ctrl	103C63	F									0.055	0	0.15	0.07
HCT	10	Ctrl	103C63	Bl
HCT	10	Ctrl	103C64	He				192	25.5	1.15793	18.2	10:52:36
HCT	10	Ctrl	103C64	F									0	0	0	0
HCT	10	Ctrl	103C64	Bl
Hgb-02 dissociation curve	10	Ctrl	103C41	Bl		0.684575	11.2916	256.6	26.5	1.37886
Hgb-02 dissociation curve	10	Ctrl	103C42	Bl	37	0.608803	9.62585	197.2	24.5	1.34094
Hgb-02 dissociation curve	10	Ctrl	103C43	Bl	37	0.462983	10.1211	218	25.5	1.31473
Hgb-02 dissociation curve	10	Ctrl	103C44	Bl		0.911982	10.2111	209.7	24.5	1.42594
Hgb-02 dissociation curve	10	Ctrl	103C45	Bl			5.21377	71.9	19.5	0.969672
Hgb-02 dissociation curve	10	Ctrl	103C46	Bl			7.73496	143.5	23.5	1.10573
Hgb-02 dissociation curve	10	Ctrl	103C47	Bl	37	0.607461	4.58347	158	22.5	1.38711
Hgb-02 dissociation curve	10	Ctrl	103C48	Bl	37	0.466651	7.77998	185.7	23.5	1.4309
Hgb-02 dissociation curve	10	Ctrl	103C49	Bl	37		6.29428	186.1	24.5	1.26546
Hgb-02 dissociation curve	10	Ctrl	103C50	Bl	37	0.639666	7.46483	175.6	25	1.12384
Hgb-02 dissociation curve	10	Ctrl	103C51	Bl
Hgb-02 dissociation curve	10	Ctrl	103C52	Bl
Hgb-02 dissociation curve	10	Ctrl	103C53	Bl
Hgb-02 dissociation curve	10	Ctrl	103C54	Bl
Sampling for disease dev.	12	PRV-H	121C1	NA				188.5	25.5	1.13682
Sampling for disease dev.	12	PRV-H	121C1	He	27.3
Sampling for disease dev.	12	PRV-H	121C1	F									0.555	0.64	0.92	0.66
Sampling for disease dev.	12	PRV-H	121C1	Bl	21.8
Sampling for disease dev.	12	PRV-H	121C2	NA				221.6	25.9	1.27547
Sampling for disease dev.	12	PRV-H	121C2	He	28.7
Sampling for disease dev.	12	PRV-H	121C2	F									0.4325	0.31	0.69	0.73
Sampling for disease dev.	12	PRV-H	121C2	Bl	24.7
Sampling for disease dev.	12	PRV-H	121C3	NA				198.5	25.6	1.18315
Sampling for disease dev.	12	PRV-H	121C3	He	27.2
Sampling for disease dev.	12	PRV-H	121C3	F									0.96	0.87	1.56	1.41
Sampling for disease dev.	12	PRV-H	121C3	Bl	23.9
Sampling for disease dev.	12	PRV-H	121C4	NA				121.7	21.5	1.22455
Sampling for disease dev.	12	PRV-H	121C4	He	27.2
Sampling for disease dev.	12	PRV-H	121C4	F									0.5475	0.3	1.02	0.87
Sampling for disease dev.	12	PRV-H	121C4	Bl	23.4
Sampling for disease dev.	12	PRV-H	121C5	NA				202.4	26	1.15157
Sampling for disease dev.	12	PRV-H	121C5	He	26.4
Sampling for disease dev.	12	PRV-H	121C5	F									0.4925	0.4	0.82	0.75
Sampling for disease dev.	12	PRV-H	121C5	Bl	22.8
Sampling for disease dev.	12	PRV-H	121C6	NA				230.4	27.5	1.10786
Sampling for disease dev.	12	PRV-H	121C6	He	27.2
Sampling for disease dev.	12	PRV-H	121C6	F									1.3925	1.78	2.13	1.66
Sampling for disease dev.	12	PRV-H	121C6	Bl	23.8
Sampling for disease dev.	12	PRV-H	121C7	NA				153.4	24.1	1.09591
Sampling for disease dev.	12	PRV-H	121C7	He	26.2
Sampling for disease dev.	12	PRV-H	121C7	F									0.415	0.26	0.73	0.67
Sampling for disease dev.	12	PRV-H	121C7	Bl	23.2
Sampling for disease dev.	12	PRV-H	121C8	NA				191.8	25	1.22752
Sampling for disease dev.	12	PRV-H	121C8	He	25
Sampling for disease dev.	12	PRV-H	121C8	F									0.66	1.65	0.56	0.43
Sampling for disease dev.	12	PRV-H	121C8	Bl	22.3
Sampling for disease dev.	12	PRV-H	121C9	NA				161.1	23.5	1.24134
Sampling for disease dev.	12	PRV-H	121C9	He	27.2
Sampling for disease dev.	12	PRV-H	121C9	F									0.9225	1.58	0.89	1.22
Sampling for disease dev.	12	PRV-H	121C9	Bl	22.1
Sampling for disease dev.	12	PRV-H	121C10	NA				168.3	23.9	1.23279
Sampling for disease dev.	12	PRV-H	121C10	He	25.9
Sampling for disease dev.	12	PRV-H	121C10	F									0.7	0.58	1.38	0.84
Sampling for disease dev.	12	PRV-H	121C10	Bl	22.2
Sampling for disease dev.	12	PRV	122C1	NA				247.5	28	1.12746
Sampling for disease dev.	12	PRV	122C1	He	28.1
Sampling for disease dev.	12	PRV	122C1	F									0.4275	0.33	0.6	0.78
Sampling for disease dev.	12	PRV	122C1	Bl	23.6
Sampling for disease dev.	12	PRV	122C2	NA				226.2	27	1.14922
Sampling for disease dev.	12	PRV	122C2	He	27
Sampling for disease dev.	12	PRV	122C2	F									0.89	0.95	1.16	1.45
Sampling for disease dev.	12	PRV	122C2	Bl	23
Sampling for disease dev.	12	PRV	122C3	NA				150.1	23.1	1.21771
Sampling for disease dev.	12	PRV	122C3	He	27.2
Sampling for disease dev.	12	PRV	122C3	F									1.105	0.84	2.03	1.55
Sampling for disease dev.	12	PRV	122C3	Bl	22.6
Sampling for disease dev.	12	PRV	122C4	NA				139.6	23.2	1.11795
Sampling for disease dev.	12	PRV	122C4	He	24.8
Sampling for disease dev.	12	PRV	122C4	F									1.9525	2.57	2.75	2.49
Sampling for disease dev.	12	PRV	122C4	Bl	21.2
Sampling for disease dev.	12	PRV	122C5	NA				220.7	26.5	1.18595
Sampling for disease dev.	12	PRV	122C5	He	28.3
Sampling for disease dev.	12	PRV	122C5	F									0.4175	0.15	0.78	0.74
Sampling for disease dev.	12	PRV	122C5	Bl	25.5
Sampling for disease dev.	12	PRV	122C6	NA				198	26	1.12654
Sampling for disease dev.	12	PRV	122C6	He	25.6
Sampling for disease dev.	12	PRV	122C6	F									1.725	1.77	2.78	2.35
Sampling for disease dev.	12	PRV	122C6	Bl	21.2
Sampling for disease dev.	12	PRV	122C7	NA				217.8	25.6	1.29819
Sampling for disease dev.	12	PRV	122C7	He	28.2
Sampling for disease dev.	12	PRV	122C7	F									0.4525	0.56	0.6	0.65
Sampling for disease dev.	12	PRV	122C7	Bl	23.2
Sampling for disease dev.	12	PRV	122C8	NA				248.8	26.5	1.33694
Sampling for disease dev.	12	PRV	122C8	He	26.3
Sampling for disease dev.	12	PRV	122C8	F									0.6025	0.56	0.94	0.91
Sampling for disease dev.	12	PRV	122C8	Bl	24.5
Sampling for disease dev.	12	PRV	122C9	NA				200.3	25.5	1.20798
Sampling for disease dev.	12	PRV	122C9	He	27.5
Sampling for disease dev.	12	PRV	122C9	F									0.9475	1.45	1.55	0.79
Sampling for disease dev.	12	PRV	122C9	Bl	22.5
Sampling for disease dev.	12	PRV	122C9	NA				202.5	25.6	1.20699
Sampling for disease dev.	12	PRV	122C10	He	23.5
Sampling for disease dev.	12	PRV	122C10	F									1.5025	1.06	2.61	2.34
Sampling for disease dev.	12	PRV	122C10	Bl	22.3
Sampling for disease dev.	12	Ctrl	123C1	NA				260.6	25.7	1.53524
Sampling for disease dev.	12	Ctrl	123C1	He	37
Sampling for disease dev.	12	Ctrl	123C1	F									0.025	0.1	0	0
Sampling for disease dev.	12	Ctrl	123C1	Bl	37
Sampling for disease dev.	12	Ctrl	123C2	NA				201.5	24.9	1.3052
Sampling for disease dev.	12	Ctrl	123C2	He	37
Sampling for disease dev.	12	Ctrl	123C2	F									0	0	0	0
Sampling for disease dev.	12	Ctrl	123C2	Bl	37
Sampling for disease dev.	12	Ctrl	123C3	NA
Sampling for disease dev.	12	Ctrl	123C3	He	37
Sampling for disease dev.	12	Ctrl	123C3	F									0	0	0	0
Sampling for disease dev.	12	Ctrl	123C3	Bl	37
Sampling for disease dev.	12	Ctrl	123C4	NA				195.4	25	1.25056
Sampling for disease dev.	12	Ctrl	123C4	He	37
Sampling for disease dev.	12	Ctrl	123C4	F									0	0	0	0
Sampling for disease dev.	12	Ctrl	123C4	Bl	37
Sampling for disease dev.	12	Ctrl	123C5	NA				205.4	25.2	1.28351
Sampling for disease dev.	12	Ctrl	123C5	He	37
Sampling for disease dev.	12	Ctrl	123C5	F									0	0	0	0
Sampling for disease dev.	12	Ctrl	123C5	Bl	37
Sampling for disease dev.	12	Ctrl	123C6	NA				212.6	25.6	1.26719
Sampling for disease dev.	12	Ctrl	123C6	He	37
Sampling for disease dev.	12	Ctrl	123C6	F									0	0	0	0
Sampling for disease dev.	12	Ctrl	123C6	Bl	37
Sampling for disease dev.	12	Ctrl	123C7	NA				174.1	24.5	1.18386
Sampling for disease dev.	12	Ctrl	123C7	He	37
Sampling for disease dev.	12	Ctrl	123C7	F									0	0	0	0
Sampling for disease dev.	12	Ctrl	123C7	Bl	37
Sampling for disease dev.	12	Ctrl	123C8	NA				248.4	27.1	1.24808
Sampling for disease dev.	12	Ctrl	123C8	He	37
Sampling for disease dev.	12	Ctrl	123C8	F									0.0525	0.11	0	0.1
Sampling for disease dev.	12	Ctrl	123C8	Bl	37
Sampling for disease dev.	12	Ctrl	123C9	NA				210.5	25.5	1.2695
Sampling for disease dev.	12	Ctrl	123C9	He	37
Sampling for disease dev.	12	Ctrl	123C9	F									0	0	0	0
Sampling for disease dev.	12	Ctrl	123C9	Bl	37
Sampling for disease dev.	12	Ctrl	123C10	NA				237.1	26	1.349
Sampling for disease dev.	12	Ctrl	123C10	He	37
Sampling for disease dev.	12	Ctrl	123C10	F									0.055	0.08	0	0.14
Sampling for disease dev.	12	Ctrl	123C10	Bl	37
Sampling for disease dev.	15	PRV-H	151C1	NA				275.8	28	1.25638
Sampling for disease dev.	15	PRV-H	151C1	He	27.6
Sampling for disease dev.	15	PRV-H	151C1	F									0.515	0.21	1.11	0.74
Sampling for disease dev.	15	PRV-H	151C1	Bl	23.8
Sampling for disease dev.	15	PRV-H	151C2	NA				219.7	25	1.40608
Sampling for disease dev.	15	PRV-H	151C2	He	26.2
Sampling for disease dev.	15	PRV-H	151C2	F									0
Sampling for disease dev.	15	PRV-H	151C2	Bl	24.2
Sampling for disease dev.	15	PRV-H	151C3	NA				281.9	27.5	1.35549
Sampling for disease dev.	15	PRV-H	151C3	He	27.1
Sampling for disease dev.	15	PRV-H	151C3	F									0
Sampling for disease dev.	15	PRV-H	151C3	Bl	24.2
Sampling for disease dev.	15	PRV-H	151C4	NA				234.5	27	1.19138
Sampling for disease dev.	15	PRV-H	151C4	He	27.6
Sampling for disease dev.	15	PRV-H	151C4	F									0.5125	0.31	0.72	1.02
Sampling for disease dev.	15	PRV-H	151C4	Bl	24.2
Sampling for disease dev.	15	PRV-H	151C5	NA				281.3	28	1.28143
Sampling for disease dev.	15	PRV-H	151C5	He	27.3
Sampling for disease dev.	15	PRV-H	151C5	F									0
Sampling for disease dev.	15	PRV-H	151C5	Bl	23.3
Sampling for disease dev.	15	PRV-H	151C6	NA				290.1	28.5	1.25318
Sampling for disease dev.	15	PRV-H	151C6	He	27
Sampling for disease dev.	15	PRV-H	151C6	F									0.5125	0.28	0.73	1.04
Sampling for disease dev.	15	PRV-H	151C6	Bl	22.4
Sampling for disease dev.	15	PRV-H	151C7	NA				224.1	26.5	1.20422
Sampling for disease dev.	15	PRV-H	151C7	He	26.1
Sampling for disease dev.	15	PRV-H	151C7	F									0
Sampling for disease dev.	15	PRV-H	151C7	Bl	24
Sampling for disease dev.	15	PRV-H	151C8	NA				321.5	28.5	1.38882
Sampling for disease dev.	15	PRV-H	151C8	He	28.3
Sampling for disease dev.	15	PRV-H	151C8	F									0.445	0.32	0.71	0.75
Sampling for disease dev.	15	PRV-H	151C8	Bl	25.6
Sampling for disease dev.	15	PRV-H	151C9	NA				226.2	25.5	1.36418
Sampling for disease dev.	15	PRV-H	151C9	He	28.2
Sampling for disease dev.	15	PRV-H	151C9	F									0
Sampling for disease dev.	15	PRV-H	151C9	Bl	26.1
Sampling for disease dev.	15	PRV-H	151C10	NA				230.9	27	1.17309
Sampling for disease dev.	15	PRV-H	151C10	He	26.9
Sampling for disease dev.	15	PRV-H	151C10	F									0
Sampling for disease dev.	15	PRV-H	151C10	Bl	25.4
Sampling for disease dev.	15	PRV-H	151C11	NA				236	26.5	1.26816
Sampling for disease dev.	15	PRV-H	151C11	He	25
Sampling for disease dev.	15	PRV-H	151C11	F									0.7925	0.58	1.07	1.52
Sampling for disease dev.	15	PRV-H	151C11	Bl
Sampling for disease dev.	15	PRV-H	151C12	NA				231.3	27	1.17513
Sampling for disease dev.	15	PRV-H	151C12	He	26.6
Sampling for disease dev.	15	PRV-H	151C12	F									0
Sampling for disease dev.	15	PRV-H	151C12	Bl	23.5
Sampling for disease dev.	15	PRV-H	151C13	NA				260.8	27.5	1.25403
Sampling for disease dev.	15	PRV-H	151C13	He	24.7
Sampling for disease dev.	15	PRV-H	151C13	F									0.6625	0.52	0.92	1.21
Sampling for disease dev.	15	PRV-H	151C13	Bl	21.5
Sampling for disease dev.	15	PRV-H	151C14	NA				283.1	29	1.16077
Sampling for disease dev.	15	PRV-H	151C14	He	26.5
Sampling for disease dev.	15	PRV-H	151C14	F									0.61	0.17	1.11	1.16
Sampling for disease dev.	15	PRV-H	151C14	Bl	28.3
Sampling for disease dev.	15	PRV-H	151C15	NA				179.3	25.5	1.08133
Sampling for disease dev.	15	PRV-H	151C15	He	29.3
Sampling for disease dev.	15	PRV-H	151C15	F									0
Sampling for disease dev.	15	PRV-H	151C15	Bl
Sampling for disease dev.	15	PRV-H	151C16	NA				248.3	26	1.41272
Sampling for disease dev.	15	PRV-H	151C16	He	30.1
Sampling for disease dev.	15	PRV-H	151C16	F									0
Sampling for disease dev.	15	PRV-H	151C16	Bl	27.1
Sampling for disease dev.	15	PRV-H	151C17	NA				292.2	29	1.19808
Sampling for disease dev.	15	PRV-H	151C17	He	29.9
Sampling for disease dev.	15	PRV-H	151C17	F									0.3375	0.22	0.53	0.6
Sampling for disease dev.	15	PRV-H	151C17	Bl	27.9
Sampling for disease dev.	15	PRV-H	151C18	NA				258.8	28	1.17894
Sampling for disease dev.	15	PRV-H	151C18	He	26.1
Sampling for disease dev.	15	PRV-H	151C18	F									0
Sampling for disease dev.	15	PRV-H	151C18	Bl	30.6
Sampling for disease dev.	15	PRV-H	151C19	NA				266	28	1.21173
Sampling for disease dev.	15	PRV-H	151C19	He	27.3
Sampling for disease dev.	15	PRV-H	151C19	F									0.6	0.53	0.97	0.9
Sampling for disease dev.	15	PRV-H	151C19	Bl	22.9
Sampling for disease dev.	15	PRV-H	151C20	NA				280.5	27.5	1.34876
Sampling for disease dev.	15	PRV-H	151C20	He	25.5
Sampling for disease dev.	15	PRV-H	151C20	F									0.3975	0.21	0.58	0.8
Sampling for disease dev.	15	PRV-H	151C20	Bl	24.9
Sampling for disease dev.	15	PRV	152C1	NA				211	26	1.2005
Sampling for disease dev.	15	PRV	152C1	He	30.8
Sampling for disease dev.	15	PRV	152C1	F									0.3475	0.19	0.59	0.61
Sampling for disease dev.	15	PRV	152C1	Bl	29.1
Sampling for disease dev.	15	PRV	152C2	NA				244.3	27.5	1.1747
Sampling for disease dev.	15	PRV	152C2	He	26.3
Sampling for disease dev.	15	PRV	152C2	F									0
Sampling for disease dev.	15	PRV	152C2	Bl	28.2
Sampling for disease dev.	15	PRV	152C3	NA				241.3	27.5	1.16027
Sampling for disease dev.	15	PRV	152C3	He	26.1
Sampling for disease dev.	15	PRV	152C3	F									0
Sampling for disease dev.	15	PRV	152C3	Bl	25
Sampling for disease dev.	15	PRV	152C4	NA				342.7	31	1.15035
Sampling for disease dev.	15	PRV	152C4	He	28.3
Sampling for disease dev.	15	PRV	152C4	F									0.2475	0.18	0.43	0.38
Sampling for disease dev.	15	PRV	152C4	Bl	24.9
Sampling for disease dev.	15	PRV	152C5	NA				346.8	30.5	1.2223
Sampling for disease dev.	15	PRV	152C5	He	27.6
Sampling for disease dev.	15	PRV	152C5	F									0
Sampling for disease dev.	15	PRV	152C5	Bl	24.1
Sampling for disease dev.	15	PRV	152C6	NA				276.4	29	1.1333
Sampling for disease dev.	15	PRV	152C6	He	26.5
Sampling for disease dev.	15	PRV	152C6	F									0.4575	0.23	0.87	0.73
Sampling for disease dev.	15	PRV	152C6	Bl
Sampling for disease dev.	15	PRV	152C7	NA				198	25.5	1.19411
Sampling for disease dev.	15	PRV	152C7	He	27
Sampling for disease dev.	15	PRV	152C7	F									0
Sampling for disease dev.	15	PRV	152C7	Bl	23.9
Sampling for disease dev.	15	PRV	152C8	NA				270	28	1.22996
Sampling for disease dev.	15	PRV	152C8	He	25
Sampling for disease dev.	15	PRV	152C8	F									0
Sampling for disease dev.	15	PRV	152C8	Bl	26
Sampling for disease dev.	15	PRV	152C9	NA				267.4	27	1.35853
Sampling for disease dev.	15	PRV	152C9	He	29
Sampling for disease dev.	15	PRV	152C9	F									0.325	0.34	0.5	0.46
Sampling for disease dev.	15	PRV	152C9	Bl	27
Sampling for disease dev.	15	PRV	152C10	NA				265.2	27	1.34736
Sampling for disease dev.	15	PRV	152C10	He	26.7
Sampling for disease dev.	15	PRV	152C10	F									0
Sampling for disease dev.	15	PRV	152C10	Bl	24.8
Sampling for disease dev.	15	PRV	152C11	NA				306	28.5	1.32186
Sampling for disease dev.	15	PRV	152C11	He	27.3
Sampling for disease dev.	15	PRV	152C11	F									0.685	0.49	1.06	1.19
Sampling for disease dev.	15	PRV	152C11	Bl	24.9
Sampling for disease dev.	15	PRV	152C12	NA				223.5	26	1.27162
Sampling for disease dev.	15	PRV	152C12	He	29.1
Sampling for disease dev.	15	PRV	152C12	F									0
Sampling for disease dev.	15	PRV	152C12	Bl	26.1
Sampling for disease dev.	15	PRV	152C13	NA				303.5	28.5	1.31106
Sampling for disease dev.	15	PRV	152C13	He	27.6
Sampling for disease dev.	15	PRV	152C13	F									0.5	0.33	0.8	0.87
Sampling for disease dev.	15	PRV	152C13	Bl	26.8
Sampling for disease dev.	15	PRV	152C14	NA				252.9	28	1.15206
Sampling for disease dev.	15	PRV	152C14	He	25.9
Sampling for disease dev.	15	PRV	152C14	F									0
Sampling for disease dev.	15	PRV	152C14	Bl	26
Sampling for disease dev.	15	PRV	152C15	NA				262.2	28.5	1.13266
Sampling for disease dev.	15	PRV	152C15	He	24.1
Sampling for disease dev.	15	PRV	152C15	F									0.4175	0.42	0.51	0.74
Sampling for disease dev.	15	PRV	152C15	Bl	24.4
Sampling for disease dev.	15	PRV	152C16	NA				227.7	25.5	1.37323
Sampling for disease dev.	15	PRV	152C16	He	28.6
Sampling for disease dev.	15	PRV	152C16	F									0
Sampling for disease dev.	15	PRV	152C16	Bl	28.7
Sampling for disease dev.	15	PRV	152C17	NA				288.7	27.5	1.38819
Sampling for disease dev.	15	PRV	152C17	He	25.6
Sampling for disease dev.	15	PRV	152C17	F									0.6425	0.37	0.84	1.36
Sampling for disease dev.	15	PRV	152C17	Bl	23.6
Sampling for disease dev.	15	PRV	152C18	NA				321.2	28.5	1.38753
Sampling for disease dev.	15	PRV	152C18	He	23.8
Sampling for disease dev.	15	PRV	152C18	F									0
Sampling for disease dev.	15	PRV	152C18	Bl	23.6
Sampling for disease dev.	15	PRV	152C19	NA				320.1	29	1.31248
Sampling for disease dev.	15	PRV	152C19	He	24.1
Sampling for disease dev.	15	PRV	152C19	F									0.3825	0.15	0.69	0.69
Sampling for disease dev.	15	PRV	152C19	Bl	25.1
Sampling for disease dev.	15	PRV	152C20	NA				210.7	25	1.34848
Sampling for disease dev.	15	PRV	152C20	He	29.1
Sampling for disease dev.	15	PRV	152C20	F									0.305	0.13	0.51	0.58
Sampling for disease dev.	15	PRV	152C20	Bl	28
Sampling for disease dev.	15	Ctrl	153C1	NA				194.6	24.5	1.32326
Sampling for disease dev.	15	Ctrl	153C1	He	37
Sampling for disease dev.	15	Ctrl	153C1	F									0	0	0	0
Sampling for disease dev.	15	Ctrl	153C1	Bl	37
Sampling for disease dev.	15	Ctrl	153C2	NA				273.4	26.5	1.46913
Sampling for disease dev.	15	Ctrl	153C2	He	37
Sampling for disease dev.	15	Ctrl	153C2	F									0
Sampling for disease dev.	15	Ctrl	153C2	Bl	37
Sampling for disease dev.	15	Ctrl	153C3	NA				310.7	28	1.41536
Sampling for disease dev.	15	Ctrl	153C3	He	37
Sampling for disease dev.	15	Ctrl	153C3	F									0
Sampling for disease dev.	15	Ctrl	153C3	Bl	37
Sampling for disease dev.	15	Ctrl	153C4	NA				359.5	30.4	1.27961
Sampling for disease dev.	15	Ctrl	153C4	He	37
Sampling for disease dev.	15	Ctrl	153C4	F									0.0375	0.15	0	0
Sampling for disease dev.	15	Ctrl	153C4	Bl	37
Sampling for disease dev.	15	Ctrl	153C5	NA				183.4	25.8	1.06792
Sampling for disease dev.	15	Ctrl	153C5	He	37
Sampling for disease dev.	15	Ctrl	153C5	F									0
Sampling for disease dev.	15	Ctrl	153C5	Bl	37
Sampling for disease dev.	15	Ctrl	153C6	NA				256.8	28.2	1.14511
Sampling for disease dev.	15	Ctrl	153C6	He	37
Sampling for disease dev.	15	Ctrl	153C6	F									0	0	0	0
Sampling for disease dev.	15	Ctrl	153C6	Bl	37
Sampling for disease dev.	15	Ctrl	153C7	NA				228.4	26.6	1.21353
Sampling for disease dev.	15	Ctrl	153C7	He	37
Sampling for disease dev.	15	Ctrl	153C7	F									0
Sampling for disease dev.	15	Ctrl	153C7	Bl	37
Sampling for disease dev.	15	Ctrl	153C8	NA				284.1	28.5	1.22726
Sampling for disease dev.	15	Ctrl	153C8	He	37
Sampling for disease dev.	15	Ctrl	153C8	F									0.2525	0.37	0.41	0.23
Sampling for disease dev.	15	Ctrl	153C8	Bl
Sampling for disease dev.	15	Ctrl	153C9	NA				270.2	27	1.37276
Sampling for disease dev.	15	Ctrl	153C9	He	37
Sampling for disease dev.	15	Ctrl	153C9	F									0
Sampling for disease dev.	15	Ctrl	153C9	Bl
Sampling for disease dev.	15	Ctrl	153C10	NA				256	28.1	1.15377
Sampling for disease dev.	15	Ctrl	153C10	He	37
Sampling for disease dev.	15	Ctrl	153C10	F									0
Sampling for disease dev.	15	Ctrl	153C10	Bl	37
Sampling for disease dev.	15	Ctrl	153C11	NA				248.2	26.9	1.2751
Sampling for disease dev.	15	Ctrl	153C11	He	37
Sampling for disease dev.	15	Ctrl	153C11	F									0.025	0.1	0	0
Sampling for disease dev.	15	Ctrl	153C11	Bl	37
Sampling for disease dev.	15	Ctrl	153C12	NA				237.5	26.8	1.23384
Sampling for disease dev.	15	Ctrl	153C12	He	37
Sampling for disease dev.	15	Ctrl	153C12	F									0
Sampling for disease dev.	15	Ctrl	153C12	Bl	37
Sampling for disease dev.	15	Ctrl	153C13	NA				251.6	26.8	1.30709
Sampling for disease dev.	15	Ctrl	153C13	He	37
Sampling for disease dev.	15	Ctrl	153C13	F									0.0275	0.11	0	0
Sampling for disease dev.	15	Ctrl	153C13	Bl	37
Sampling for disease dev.	15	Ctrl	153C14	NA				239.7	27.5	1.15258
Sampling for disease dev.	15	Ctrl	153C14	He	37
Sampling for disease dev.	15	Ctrl	153C14	F									0
Sampling for disease dev.	15	Ctrl	153C14	Bl	37
Sampling for disease dev.	15	Ctrl	153C15	NA				258.9	27.6	1.23142
Sampling for disease dev.	15	Ctrl	153C15	He	37
Sampling for disease dev.	15	Ctrl	153C15	F									0	0	0	0
Sampling for disease dev.	15	Ctrl	153C15	Bl	37
Sampling for disease dev.	15	Ctrl	153C16	NA				213.5	27.1	1.07273
Sampling for disease dev.	15	Ctrl	153C16	He	37
Sampling for disease dev.	15	Ctrl	153C16	F									0
Sampling for disease dev.	15	Ctrl	153C16	Bl	37
Sampling for disease dev.	15	Ctrl	153C17	NA				216.4	27	1.09943
Sampling for disease dev.	15	Ctrl	153C17	He	37
Sampling for disease dev.	15	Ctrl	153C17	F									0	0	0	0
Sampling for disease dev.	15	Ctrl	153C17	Bl	37
Sampling for disease dev.	15	Ctrl	153C18	NA				288	28.5	1.24411
Sampling for disease dev.	15	Ctrl	153C18	He	37
Sampling for disease dev.	15	Ctrl	153C18	F									0
Sampling for disease dev.	15	Ctrl	153C18	Bl
Sampling for disease dev.	15	Ctrl	153C19	NA				267.1	28.1	1.2038
Sampling for disease dev.	15	Ctrl	153C19	He	37
Sampling for disease dev.	15	Ctrl	153C19	F									0	0	0	0
Sampling for disease dev.	15	Ctrl	153C19	Bl	37
Sampling for disease dev.	15	Ctrl	153C20	NA				324.1	29.3	1.28848
Sampling for disease dev.	15	Ctrl	153C20	He	37
Sampling for disease dev.	15	Ctrl	153C20	F									0	0	0	0
Sampling for disease dev.	15	Ctrl	153C20	Bl	37
